# Supplementary material for: Transcriptomics, metabolomics, and in-silico drug predictions for liver damage in young and aged burn victims
Source: Commun Biol. 2023 Jun 2;6:597. doi: 10.1038/s42003-023-04964-2 (PMC10238406; doi:10.1038/s42003-023-04964-2)
Supplement: Supplementary file 4 — Supplementary Data 1–12 [file 42003_2023_4964_MOESM4_ESM.xlsx]

## Sheet: SupData1 - AB vs AS
EntrezID	logFC	logCPM	LR	PValue	adj.P.Val	Symbols	Name	logFC
66438	-4.6482	7.7823	384.85	1.0951e-85	4.4341e-82	Hamp2	hepcidin antimicrobial peptide 2	-4.6482
14262	-4.3874	7.6913	353.64	6.8163e-79	1.38e-75	Fmo3	flavin containing monooxygenase 3	-4.3874
70377	7.0384	5.7352	291.58	2.2467e-65	3.0323e-62	Derl3	"Der1-like domain family, member 3"	7.0384
234564	-3.4913	7.9689	242.45	1.1511e-54	1.1652e-51	Ces1f	carboxylesterase 1F	-3.4913
12282	3.5228	8.2727	235.01	4.8262e-53	3.6243e-50	Hyou1	hypoxia up-regulated 1	3.5228
56185	-3.316	7.4262	234.79	5.3707e-53	3.6243e-50	Hao2	hydroxyacid oxidase 2	-3.316
236149	-2.9237	7.2838	224.98	7.4177e-51	4.2906e-48	Slc22a26	"solute carrier family 22 (organic cation transporter), member 26"	-2.9237
104158	-3.3166	10.015	216.79	4.5311e-49	2.2933e-46	Ces1d	carboxylesterase 1D	-3.3166
53315	-2.686	7.6681	215.98	6.7958e-49	3.0574e-46	Sult1d1	"sulfotransferase family 1D, member 1"	-2.686
64136	4.0034	7.8317	209.04	2.2239e-47	9.0046e-45	Sdf2l1	stromal cell-derived factor 2-like 1	4.0034
76905	2.8454	9.5733	196.8	1.0422e-44	3.8364e-42	Lrg1	leucine-rich alpha-2-glycoprotein 1	2.8454
16819	5.7006	9.9091	196.54	1.191e-44	4.0187e-42	Lcn2	lipocalin 2	5.7006
629203	-2.8145	7.6263	187.15	1.3345e-42	3.9314e-40	Sult2a3	"sulfotransferase family 2A, dehydroepiandrosterone (DHEA)-preferring, member 3"	-2.8145
18416	-2.024	8.139	187.11	1.3593e-42	3.9314e-40	Otc	ornithine transcarbamylase	-2.024
30924	-2.0691	7.8149	186.57	1.785e-42	4.8182e-40	Angptl3	angiopoietin-like 3	-2.0691
14860	-2.2947	7.6536	180.67	3.4637e-41	8.7654e-39	Gsta4	"glutathione S-transferase, alpha 4"	-2.2947
21743	-3.6889	6.8854	177.15	2.0304e-40	4.836e-38	Inmt	indolethylamine N-methyltransferase	-3.6889
66120	4.6694	6.9453	174.36	8.2784e-40	1.8622e-37	Fkbp11	FK506 binding protein 11	4.6694
14827	2.136	9.5979	164.48	1.1901e-37	2.5362e-35	Pdia3	protein disulfide isomerase associated 3	2.136
105387	-1.9379	8.0458	161.83	4.5164e-37	9.1434e-35	Akr1c14	"aldo-keto reductase family 1, member C14"	-1.9379
12304	2.8176	9.778	160.28	9.8078e-37	1.891e-34	Pdia4	protein disulfide isomerase associated 4	2.8176
74840	3.2403	7.6564	159.28	1.6221e-36	2.9854e-34	Manf	mesencephalic astrocyte-derived neurotrophic factor	3.2403
71853	2.0326	9.2175	158.18	2.8323e-36	4.986e-34	Pdia6	protein disulfide isomerase associated 6	2.0326
231396	-1.7357	9.3605	155.87	9.0261e-36	1.4725e-33	Ugt2b36	"UDP glucuronosyltransferase 2 family, polypeptide B36"	-1.7357
19734	-4.1788	6.1175	155.83	9.2328e-36	1.4725e-33	Rgs16	regulator of G-protein signaling 16	-4.1788
13897	-2.1964	7.508	155.78	9.4553e-36	1.4725e-33	Ces1e	carboxylesterase 1E	-2.1964
56388	-2.662	9.5836	154.33	1.9591e-35	2.9379e-33	Cyp3a25	"cytochrome P450, family 3, subfamily a, polypeptide 25"	-2.662
18113	3.2544	7.0886	151.91	6.6327e-35	9.5913e-33	Nnmt	nicotinamide N-methyltransferase	3.2544
208665	-2.4442	7.3123	150.91	1.094e-34	1.5274e-32	Akr1d1	"aldo-keto reductase family 1, member D1"	-2.4442
71773	-2.0023	7.6777	148.96	2.9283e-34	3.9522e-32	Ugt2b1	"UDP glucuronosyltransferase 2 family, polypeptide B1"	-2.0023
15473	-1.5937	8.5169	146.39	1.0686e-33	1.3957e-31	Rida	reactive intermediate imine deaminase A homolog	-1.5937
57436	-1.8742	8.5746	145.64	1.5522e-33	1.964e-31	Gabarapl1	gamma-aminobutyric acid (GABA) A receptor-associated protein-like 1	-1.8742
216456	-2.1741	8.1499	143.93	3.6864e-33	4.5232e-31	Gls2	"glutaminase 2 (liver, mitochondrial)"	-2.1741
67437	2.0658	8.107	142.38	8.0284e-33	9.5609e-31	Ssr3	"signal sequence receptor, gamma"	2.0658
735289	2.7543	9.8273	142.03	9.5977e-33	1.1103e-30	Mir704	microRNA 704	2.7543
103963	1.8433	7.8063	140.81	1.7686e-32	1.9892e-30	Rpn1	ribophorin I	1.8433
12623	-3.0887	8.5366	138.52	5.5994e-32	6.1276e-30	Ces1g	carboxylesterase 1G	-3.0887
74246	3.3888	6.5119	138.39	5.9981e-32	6.3911e-30	Gale	"galactose-4-epimerase, UDP"	3.3888
110172	2.4754	7.3232	136.8	1.3359e-31	1.387e-29	Slc35b1	"solute carrier family 35, member B1"	2.4754
74126	2.7233	5.7709	134.25	4.8221e-31	4.8812e-29	Syvn1	"synovial apoptosis inhibitor 1, synoviolin"	2.7233
27400	-2.2017	8.7511	131.79	1.6598e-30	1.6391e-28	Hsd17b6	hydroxysteroid (17-beta) dehydrogenase 6	-2.2017
20209	7.1274	10.352	130.94	2.547e-30	2.4555e-28	Saa2	serum amyloid A 2	7.1274
64385	-2.6733	7.5618	130.69	2.9012e-30	2.7318e-28	Cyp4f14	"cytochrome P450, family 4, subfamily f, polypeptide 14"	-2.6733
100043194	-1.8472	8.0773	130.29	3.5409e-30	3.2584e-28	Sult2a2	"sulfotransferase family 2A, dehydroepiandrosterone (DHEA)-preferring, member 2"	-1.8472
14859	-2.1077	9.5495	130.17	3.7562e-30	3.3798e-28	Gsta3	"glutathione S-transferase, alpha 3"	-2.1077
76737	4.9369	8.8037	129.22	6.0588e-30	5.3331e-28	Creld2	cysteine-rich with EGF-like domains 2	4.9369
217258	-2.1896	7.2935	129.04	6.6345e-30	5.7155e-28	Abca8a	"ATP-binding cassette, sub-family A (ABC1), member 8a"	-2.1896
69083	-3.4785	5.6076	128.42	9.0749e-30	7.655e-28	Sult1c2	"sulfotransferase family, cytosolic, 1C, member 2"	-3.4785
13200	1.6171	8.1358	126.46	2.4358e-29	2.0127e-27	Ddost	dolichyl-di-phosphooligosaccharide-protein glycotransferase	1.6171
14373	3.3951	7.0663	124.67	6.0169e-29	4.8725e-27	G0s2	G0/G1 switch gene 2	3.3951
56397	1.837	7.5081	124.58	6.2852e-29	4.9899e-27	Morf4l2	mortality factor 4 like 2	1.837
20208	6.4521	10.543	124.07	8.1526e-29	6.348e-27	Saa1	serum amyloid A 1	6.4521
17195	-1.4931	9.9752	123.28	1.2098e-28	9.2167e-27	Mbl2	mannose-binding lectin (protein C) 2	-1.4931
15483	-1.473	8.6494	123.25	1.2292e-28	9.2167e-27	Hsd11b1	hydroxysteroid 11-beta dehydrogenase 1	-1.473
232065	-5.5319	5.0466	123.09	1.3335e-28	9.8171e-27	Igkv8-19	immunoglobulin kappa variable 8-19	-5.5319
14161	2.7728	13.703	120.39	5.2061e-28	3.7642e-26	Fga	fibrinogen alpha chain	2.7728
70152	-1.7293	7.398	120.33	5.3456e-28	3.7973e-26	Mettl7a1	methyltransferase like 7A1	-1.7293
338365	3.8976	5.1072	120.1	6.006e-28	4.1928e-26	Slc41a2	"solute carrier family 41, member 2"	3.8976
72094	-1.7539	7.5899	120	6.3355e-28	4.3479e-26	Ugt2a3	"UDP glucuronosyltransferase 2 family, polypeptide A3"	-1.7539
71562	-3.2896	5.5905	117.99	1.7426e-27	1.1759e-25	Afmid	arylformamidase	-3.2896
98238	2.4905	6.6336	117.92	1.8073e-27	1.1996e-25	Lrrc59	leucine rich repeat containing 59	2.4905
14828	3.0863	10.506	117.02	2.8375e-27	1.8476e-25	Hspa5	heat shock protein 5	3.0863
68404	-1.6885	8.3292	117	2.8748e-27	1.8476e-25	Nrn1	neuritin 1	-1.6885
14871	-1.4117	8.2904	116.59	3.5285e-27	2.2323e-25	Gstt1	"glutathione S-transferase, theta 1"	-1.4117
53421	1.8261	7.5529	116.3	4.0791e-27	2.5409e-25	Sec61a1	Sec61 alpha 1 subunit (S. cerevisiae)	1.8261
11520	1.4125	8.7546	116.12	4.4661e-27	2.7399e-25	Plin2	perilipin 2	1.4125
16621	-1.9104	7.0949	115.88	5.053e-27	3.0537e-25	Klkb1	"kallikrein B, plasma 1"	-1.9104
15450	-1.5003	8.2301	115.8	5.253e-27	3.1279e-25	Lipc	"lipase, hepatic"	-1.5003
19035	1.4411	8.1674	114.85	8.4958e-27	4.9854e-25	Ppib	peptidylprolyl isomerase B	1.4411
69134	2.001	8.2712	114.48	1.0225e-26	5.9146e-25	Fam25c	"family with sequence similarity 25, member C"	2.001
18453	1.7769	11.362	114.05	1.2708e-26	7.2471e-25	P4hb	"prolyl 4-hydroxylase, beta polypeptide"	1.7769
12317	1.9093	10.376	113.88	1.3831e-26	7.7778e-25	Calr	calreticulin	1.9093
14268	1.6065	10.36	112.91	2.2628e-26	1.2551e-24	Fn1	fibronectin 1	1.6065
234199	2.321	9.9652	112.53	2.739e-26	1.4837e-24	Fgl1	fibrinogen-like protein 1	2.321
117167	1.7917	7.5698	112.52	2.7482e-26	1.4837e-24	Steap4	STEAP family member 4	1.7917
67426	-1.9192	8.3643	111.02	5.8654e-26	3.1249e-24	Coq8a	coenzyme Q8A	-1.9192
28146	2.0823	7.6802	109.28	1.406e-25	7.3936e-24	Serp1	stress-associated endoplasmic reticulum protein 1	2.0823
22027	2.6657	10.779	107.74	3.0594e-25	1.5881e-23	Hsp90b1	"heat shock protein 90, beta (Grp94), member 1"	2.6657
225913	2.0799	8.5568	105.15	1.1307e-24	5.7955e-23	Tkfc	"triokinase, FMN cyclase"	2.0799
434264	-2.5497	6.8204	104.29	1.7466e-24	8.8399e-23	Sult2a5	"sulfotransferase family 2A, dehydroepiandrosterone (DHEA)-preferring, member 5"	-2.5497
235674	-2.6713	8.6053	104.1	1.9251e-24	9.6234e-23	Acaa1b	acetyl-Coenzyme A acyltransferase 1B	-2.6713
20932	1.4274	8.18	103.85	2.1821e-24	1.0775e-22	Surf4	surfeit gene 4	1.4274
66212	1.5201	7.9166	103.71	2.341e-24	1.1309e-22	Sec61b	Sec61 beta subunit	1.5201
109731	-1.6727	7.606	103.71	2.3462e-24	1.1309e-22	Maob	monoamine oxidase B	-1.6727
14858	-2.6529	5.9869	103.61	2.4592e-24	1.1715e-22	Gsta2	"glutathione S-transferase, alpha 2 (Yc2)"	-2.6529
72599	1.8459	6.9256	103.58	2.5055e-24	1.1796e-22	Pdia5	protein disulfide isomerase associated 5	1.8459
22262	-1.6417	8.9267	103.54	2.5531e-24	1.1882e-22	Uox	urate oxidase	-1.6417
14629	-1.6257	7.8852	102.62	4.0564e-24	1.8664e-22	Gclc	"glutamate-cysteine ligase, catalytic subunit"	-1.6257
76654	-3.6524	5.4074	101.62	6.7162e-24	3.0555e-22	Upp2	uridine phosphorylase 2	-3.6524
27413	-1.8942	9.1204	101.37	7.6207e-24	3.4285e-22	Abcb11	"ATP-binding cassette, sub-family B (MDR/TAP), member 11"	-1.8942
13097	-2.6354	7.0763	101.18	8.3897e-24	3.733e-22	Cyp2c38	"cytochrome P450, family 2, subfamily c, polypeptide 38"	-2.6354
19193	-1.748	7.4657	100.08	1.465e-23	6.4477e-22	Pipox	pipecolic acid oxidase	-1.748
18406	3.4822	10.344	99.523	1.9392e-23	8.4427e-22	Orm2	orosomucoid 2	3.4822
218335	1.7984	7.406	98.752	2.8621e-23	1.2328e-21	Clptm1l	CLPTM1-like	1.7984
99571	2.1981	13.713	95.945	1.1814e-22	5.0352e-21	Fgg	fibrinogen gamma chain	2.1981
110135	2.3685	13.207	94.319	2.685e-22	1.1314e-20	Fgb	fibrinogen beta chain	2.3685
71761	-1.3809	7.8843	94.301	2.7104e-22	1.1314e-20	Amdhd1	amidohydrolase domain containing 1	-1.3809
213053	1.5561	7.0015	93.306	4.4801e-22	1.8451e-20	Slc39a14	"solute carrier family 39 (zinc transporter), member 14"	1.5561
13884	-1.6858	12.396	93.292	4.5115e-22	1.8451e-20	Ces1c	carboxylesterase 1C	-1.6858
69719	3.1866	4.8933	93.145	4.8612e-22	1.9683e-20	Cad	"carbamoyl-phosphate synthetase 2, aspartate transcarbamylase, and dihydroorotase"	3.1866
18703	-1.6398	8.8403	92.162	7.9881e-22	3.2024e-20	Pigr	polymeric immunoglobulin receptor	-1.6398
20810	2.6639	5.8073	91.058	1.3951e-21	5.538e-20	Srm	spermidine synthase	2.6639
13096	-2.3434	10.034	90.499	1.8506e-21	7.2748e-20	Cyp2c37	"cytochrome P450, family 2. subfamily c, polypeptide 37"	-2.3434
80981	-3.3392	5.3894	90.031	2.3443e-21	9.127e-20	Arl4d	ADP-ribosylation factor-like 4D	-3.3392
20342	-2.5017	7.7802	89.238	3.5e-21	1.3497e-19	Selenbp2	selenium binding protein 2	-2.5017
14431	-2.1799	7.215	88.465	5.1731e-21	1.976e-19	Gamt	guanidinoacetate methyltransferase	-2.1799
18478	-1.9041	10.368	88.354	5.4735e-21	2.0712e-19	Pah	phenylalanine hydroxylase	-1.9041
20219	1.8262	11.092	88.175	5.9926e-21	2.2467e-19	Apcs	serum amyloid P-component	1.8262
13077	-1.9007	8.2351	87.584	8.0772e-21	3.0004e-19	Cyp1a2	"cytochrome P450, family 1, subfamily a, polypeptide 2"	-1.9007
52637	-1.6279	7.284	87.537	8.2708e-21	3.0444e-19	Cisd1	CDGSH iron sulfur domain 1	-1.6279
17068	4.6936	5.0103	87.491	8.4684e-21	3.089e-19	Ly6d	"lymphocyte antigen 6 complex, locus D"	4.6936
20887	-1.825	9.5626	87.437	8.7024e-21	3.1461e-19	Sult1a1	"sulfotransferase family 1A, phenol-preferring, member 1"	-1.825
67880	-1.546	7.5949	87.096	1.034e-20	3.705e-19	Dcxr	dicarbonyl L-xylulose reductase	-1.546
67398	1.3208	7.5197	86.958	1.1084e-20	3.9367e-19	Srpr	signal recognition particle receptor ('docking protein')	1.3208
59042	1.5282	7.0899	86.603	1.3267e-20	4.671e-19	Cope	"coatomer protein complex, subunit epsilon"	1.5282
331026	2.779	5.9628	86.245	1.5898e-20	5.5494e-19	Gmppb	GDP-mannose pyrophosphorylase B	2.779
14825	2.5437	6.3827	85.261	2.6146e-20	9.0482e-19	Cxcl1	chemokine (C-X-C motif) ligand 1	2.5437
15439	2.364	13.818	83.739	5.6452e-20	1.9371e-18	Hp	haptoglobin	2.364
71910	2.2788	5.6423	83.403	6.6934e-20	2.2775e-18	Plpp5	phospholipid phosphatase 5	2.2788
76971	-2.4923	6.2544	83.274	7.1445e-20	2.4107e-18	Sult2a8	"sulfotransferase family 2A, dehydroepiandrosterone (DHEA)-preferring, member 8"	-2.4923
18405	2.2453	12.541	82.564	1.0232e-19	3.424e-18	Orm1	orosomucoid 1	2.2453
107141	-2.5667	9.061	81.622	1.6479e-19	5.469e-18	Cyp2c50	"cytochrome P450, family 2, subfamily c, polypeptide 50"	-2.5667
404195	-3.4173	7.3963	81.281	1.9584e-19	6.4469e-18	Cyp2c54	"cytochrome P450, family 2, subfamily c, polypeptide 54"	-3.4173
72962	-1.6749	7.0555	81.117	2.1274e-19	6.9467e-18	Tymp	thymidine phosphorylase	-1.6749
28250	-2.3365	6.2758	79.287	5.3714e-19	1.7399e-17	Slco1a4	"solute carrier organic anion transporter family, member 1a4"	-2.3365
11833	-2.2487	8.0766	78.86	6.6676e-19	2.1426e-17	Aqp8	aquaporin 8	-2.2487
20341	-1.3332	8.5126	77.422	1.381e-18	4.4028e-17	Selenbp1	selenium binding protein 1	-1.3332
54161	2.0411	5.6915	77.271	1.4904e-18	4.7146e-17	Copg1	"coatomer protein complex, subunit gamma 1"	2.0411
20425	-1.3624	7.4322	76.908	1.791e-18	5.5797e-17	Shmt1	serine hydroxymethyltransferase 1 (soluble)	-1.3624
76282	-1.4769	8.4955	76.908	1.7915e-18	5.5797e-17	Gpt	"glutamic pyruvic transaminase, soluble"	-1.4769
382083	1.4965	8.03	76.667	2.024e-18	6.2559e-17	Snx22	sorting nexin 22	1.4965
103988	-2.099	6.6067	76.15	2.6287e-18	8.0633e-17	Gck	glucokinase	-2.099
12350	-4.0669	8.5618	75.244	4.1594e-18	1.2636e-16	Car3	carbonic anhydrase 3	-4.0669
26874	-2.1873	5.6873	75.234	4.182e-18	1.2636e-16	Abcd2	"ATP-binding cassette, sub-family D (ALD), member 2"	-2.1873
14261	-1.6066	6.9201	74.994	4.7217e-18	1.4162e-16	Fmo1	flavin containing monooxygenase 1	-1.6066
72265	1.2106	8.2637	74.872	5.023e-18	1.4954e-16	Tram1	translocating chain-associating membrane protein 1	1.2106
66256	1.797	7.9063	74.387	6.4224e-18	1.8981e-16	Ssr2	"signal sequence receptor, beta"	1.797
16427	1.5835	12.284	74.176	7.1454e-18	2.0965e-16	Itih4	"inter alpha-trypsin inhibitor, heavy chain 4"	1.5835
243537	-1.5942	8.0202	74.052	7.6079e-18	2.2162e-16	Uroc1	urocanase domain containing 1	-1.5942
11615	-1.2578	8.0028	73.938	8.0614e-18	2.3315e-16	Gm4737	predicted gene 4737	-1.2578
20210	3.6448	5.5623	73.594	9.598e-18	2.7562e-16	Saa3	serum amyloid A 3	3.6448
69608	1.8439	6.0107	73.536	9.8798e-18	2.8171e-16	Sec24d	"Sec24 related gene family, member D (S. cerevisiae)"	1.8439
26877	2.6512	4.8106	73.388	1.0652e-17	3.0162e-16	B3galt1	"UDP-Gal:betaGlcNAc beta 1,3-galactosyltransferase, polypeptide 1"	2.6512
67800	-1.0586	8.5521	73.327	1.0984e-17	3.0886e-16	Dgat2	diacylglycerol O-acyltransferase 2	-1.0586
269378	-1.3949	9.4965	73.188	1.1788e-17	3.2917e-16	Ahcy	S-adenosylhomocysteine hydrolase	-1.3949
17189	-3.5591	4.9611	73.121	1.2192e-17	3.3813e-16	Mb	myoglobin	-3.5591
11938	1.4033	7.5534	73.031	1.2763e-17	3.5154e-16	Atp2a2	"ATPase, Ca++ transporting, cardiac muscle, slow twitch 2"	1.4033
66411	2.0736	5.8282	72.361	1.7922e-17	4.9032e-16	Tbcb	tubulin folding cofactor B	2.0736
14605	-1.8384	6.723	72.347	1.8053e-17	4.9057e-16	Tsc22d3	"TSC22 domain family, member 3"	-1.8384
12628	1.2571	9.3461	71.711	2.4911e-17	6.7244e-16	Cfh	complement component factor h	1.2571
52633	-1.2352	8.4573	71.599	2.6374e-17	7.0721e-16	Nit2	"nitrilase family, member 2"	-1.2352
12176	-1.3662	7.3145	71.375	2.9535e-17	7.8677e-16	Bnip3	BCL2/adenovirus E1B interacting protein 3	-1.3662
29811	-1.3076	9.6179	70.914	3.7305e-17	9.8724e-16	Ndrg2	N-myc downstream regulated gene 2	-1.3076
14977	1.5857	6.6034	70.879	3.7984e-17	9.9869e-16	Slc39a7	"solute carrier family 39 (zinc transporter), member 7"	1.5857
13099	-2.2082	9.2779	70.637	4.2929e-17	1.1214e-15	Cyp2c40	"cytochrome P450, family 2, subfamily c, polypeptide 40"	-2.2082
67511	1.9054	5.9148	70.474	4.663e-17	1.2103e-15	Tmed9	transmembrane p24 trafficking protein 9	1.9054
74747	-3.2663	4.7703	70.001	5.928e-17	1.5288e-15	Ddit4	DNA-damage-inducible transcript 4	-3.2663
20338	1.603	7.0111	69.925	6.1605e-17	1.5787e-15	Sel1l	sel-1 suppressor of lin-12-like (C. elegans)	1.603
94275	1.4042	7.011	69.903	6.2287e-17	1.5862e-15	Maged1	"melanoma antigen, family D, 1"	1.4042
11843	1.6228	6.4032	69.606	7.2406e-17	1.8323e-15	Arf4	ADP-ribosylation factor 4	1.6228
66913	1.4196	7.604	68.567	1.2266e-16	3.0847e-15	Kdelr2	KDEL (Lys-Asp-Glu-Leu) endoplasmic reticulum protein retention receptor 2	1.4196
14862	-1.4953	10.348	68.233	1.4526e-16	3.6307e-15	Gstm1	"glutathione S-transferase, mu 1"	-1.4953
13087	-1.7016	9.1635	68.218	1.4636e-16	3.6356e-15	Cyp2a5	"cytochrome P450, family 2, subfamily a, polypeptide 5"	-1.7016
212647	-1.2546	8.0089	68.196	1.4801e-16	3.6541e-15	Aldh4a1	"aldehyde dehydrogenase 4 family, member A1"	-1.2546
667618	1.0507	8.1267	68.038	1.6041e-16	3.9364e-15	Gm8730	predicted pseudogene 8730	1.0507
69080	1.8241	6.1044	67.745	1.8609e-16	4.5391e-15	Gmppa	GDP-mannose pyrophosphorylase A	1.8241
56401	2.0907	5.3638	67.489	2.1188e-16	5.0944e-15	P3h1	prolyl 3-hydroxylase 1	2.0907
72999	1.0644	9.0934	67.487	2.1208e-16	5.0944e-15	Insig2	insulin induced gene 2	1.0644
13909	-2.5511	5.9341	67.482	2.1263e-16	5.0944e-15	Ces3b	carboxylesterase 3B	-2.5511
17380	-3.8226	4.4505	67.306	2.3243e-16	5.536e-15	Mme	membrane metallo endopeptidase	-3.8226
26459	-1.1251	9.8782	67.122	2.5518e-16	6.0422e-15	Slc27a5	"solute carrier family 27 (fatty acid transporter), member 5"	-1.1251
13122	-6.0233	4.9453	66.938	2.8023e-16	6.5968e-15	Cyp7a1	"cytochrome P450, family 7, subfamily a, polypeptide 1"	-6.0233
56334	1.2291	7.7438	66.648	3.2463e-16	7.5978e-15	Tmed2	transmembrane p24 trafficking protein 2	1.2291
18103	1.0752	8.9336	66.533	3.4414e-16	8.0083e-15	Nme2	NME/NM23 nucleoside diphosphate kinase 2	1.0752
381269	-2.1229	5.8444	66.381	3.7165e-16	8.5989e-15	Mreg	melanoregulin	-2.1229
69379	-1.1514	9.1608	66.361	3.7542e-16	8.6367e-15	C8g	"complement component 8, gamma polypeptide"	-1.1514
110920	2.0762	5.3216	65.758	5.0974e-16	1.1661e-14	Hspa13	"heat shock protein 70 family, member 13"	2.0762
54369	2.343	6.4555	65.671	5.3273e-16	1.2118e-14	Nme6	NME/NM23 nucleoside diphosphate kinase 6	2.343
67664	-1.2506	7.75	64.882	7.9536e-16	1.7991e-14	Rnf125	ring finger protein 125	-1.2506
64705	-1.302	7.415	64.776	8.3895e-16	1.8872e-14	Dpys	dihydropyrimidinase	-1.302
23972	-1.4552	7.217	64.633	9.0239e-16	2.0187e-14	Papss2	3'-phosphoadenosine 5'-phosphosulfate synthase 2	-1.4552
105245	1.3729	7.0838	64.489	9.7088e-16	2.1599e-14	Txndc5	thioredoxin domain containing 5	1.3729
735280	-2.6456	6.0052	64.319	1.0584e-15	2.3417e-14	Mir675	microRNA 675	-2.6456
16432	-1.0597	9.5963	64.2	1.124e-15	2.4622e-14	Itm2b	integral membrane protein 2B	-1.0597
13094	-1.0822	9.3557	64.198	1.125e-15	2.4622e-14	Cyp2b9	"cytochrome P450, family 2, subfamily b, polypeptide 9"	-1.0822
19301	-1.2075	7.7712	64.013	1.236e-15	2.6907e-14	Pxmp2	peroxisomal membrane protein 2	-1.2075
69219	-2.1987	5.4901	63.99	1.2508e-15	2.7084e-14	Ddah1	dimethylarginine dimethylaminohydrolase 1	-2.1987
227613	1.9833	6.9278	63.691	1.4555e-15	3.1348e-14	Tubb4b	"tubulin, beta 4B class IVB"	1.9833
217845	1.8817	5.6617	63.228	1.841e-15	3.9243e-14	Ifi27l2b	"interferon, alpha-inducible protein 27 like 2B"	1.8817
65113	-1.0218	8.4347	63.228	1.8415e-15	3.9243e-14	Ndfip1	Nedd4 family interacting protein 1	-1.0218
192653	-1.3693	9.759	63.129	1.9362e-15	4.1045e-14	Ttc36	tetratricopeptide repeat domain 36	-1.3693
12321	1.4708	7.0569	62.872	2.2063e-15	4.6528e-14	Calu	calumenin	1.4708
13095	-1.8807	10.575	62.457	2.7233e-15	5.7134e-14	Cyp2c29	"cytochrome P450, family 2, subfamily c, polypeptide 29"	-1.8807
224897	1.6167	6.0589	62.145	3.1903e-15	6.6586e-14	Dpp9	dipeptidylpeptidase 9	1.6167
12715	-3.0972	5.046	61.742	3.9158e-15	8.0893e-14	Ckm	"creatine kinase, muscle"	-3.0972
67895	1.2279	7.8228	61.56	4.2951e-15	8.8278e-14	Ppa1	pyrophosphatase (inorganic) 1	1.2279
16828	1.1912	10.195	61.312	4.8708e-15	9.9606e-14	Ldha	lactate dehydrogenase A	1.1912
216558	-1.1042	8.3012	61.201	5.1523e-15	1.0483e-13	Ugp2	UDP-glucose pyrophosphorylase 2	-1.1042
27054	1.9202	5.5956	60.532	7.2396e-15	1.4657e-13	Sec23b	"SEC23 homolog B, COPII coat complex component"	1.9202
223337	-1.3321	7.0674	60.391	7.7785e-15	1.5669e-13	Ugt3a2	"UDP glycosyltransferases 3 family, polypeptide A2"	-1.3321
68021	-1.3493	7.1557	60.003	9.4703e-15	1.8983e-13	Bphl	"biphenyl hydrolase-like (serine hydrolase, breast epithelial mucin-associated antigen)"	-1.3493
17879	-3.2459	4.7363	59.751	1.0767e-14	2.1476e-13	Myh1	"myosin, heavy polypeptide 1, skeletal muscle, adult"	-3.2459
102022	-1.0161	8.7419	59.711	1.0984e-14	2.1801e-13	Ces2a	carboxylesterase 2A	-1.0161
19125	-2.2062	6.6388	59.556	1.1889e-14	2.3482e-13	Prodh	proline dehydrogenase	-2.2062
66663	1.9897	5.5081	59.506	1.2192e-14	2.3964e-13	Uba5	ubiquitin-like modifier activating enzyme 5	1.9897
108687	1.6966	6.5053	59.418	1.275e-14	2.4939e-13	Edem2	"ER degradation enhancer, mannosidase alpha-like 2"	1.6966
19252	-3.2468	4.6471	58.904	1.6557e-14	3.2231e-13	Dusp1	dual specificity phosphatase 1	-3.2468
100041449	-2.8366	4.7685	58.668	1.8662e-14	3.6154e-13	Cyp3a59	"cytochrome P450, family 3, subfamily a, polypeptide 59"	-2.8366
320011	1.6292	6.2029	58.429	2.1081e-14	4.0646e-13	Uggt1	UDP-glucose glycoprotein glucosyltransferase 1	1.6292
107513	1.7421	5.9327	58.416	2.1216e-14	4.0713e-13	Ssr1	"signal sequence receptor, alpha"	1.7421
22004	-3.1159	4.809	58.347	2.1972e-14	4.1964e-13	Tpm2	"tropomyosin 2, beta"	-3.1159
18105	-1.9014	5.9597	58.157	2.4207e-14	4.6015e-13	Nqo2	N-ribosyldihydronicotinamide quinone reductase 2	-1.9014
56722	1.2788	6.6743	58.083	2.5135e-14	4.7557e-13	Litaf	LPS-induced TN factor	1.2788
15233	-1.0773	9.0056	57.427	3.5068e-14	6.6041e-13	Hgd	"homogentisate 1, 2-dioxygenase"	-1.0773
71760	-2.5879	5.3365	57.246	3.8463e-14	7.2101e-13	Etnppl	ethanolamine phosphate phospholyase	-2.5879
68775	2.2764	5.6388	57.105	4.1314e-14	7.7082e-13	Atp6v1c2	"ATPase, H+ transporting, lysosomal V1 subunit C2"	2.2764
100126824	-1.3594	6.876	57.096	4.1501e-14	7.7082e-13	Sco2	SCO2 cytochrome c oxidase assembly protein	-1.3594
69038	1.7215	6.3923	57.081	4.1825e-14	7.7328e-13	Tmem258	transmembrane protein 258	1.7215
22146	2.2544	5.7925	57.033	4.2862e-14	7.8885e-13	Tuba1c	"tubulin, alpha 1C"	2.2544
15519	1.4517	7.6304	56.903	4.5784e-14	8.3882e-13	Hsp90aa1	"heat shock protein 90, alpha (cytosolic), class A member 1"	1.4517
13682	-1.1454	7.5141	56.867	4.6619e-14	8.5027e-13	Eif4a2	eukaryotic translation initiation factor 4A2	-1.1454
14955	-2.4187	5.5214	56.732	4.9945e-14	9.0684e-13	H19	"H19, imprinted maternally expressed transcript"	-2.4187
80795	1.432	6.8629	56.308	6.1971e-14	1.1202e-12	Selenok	selenoprotein K	1.432
12847	1.2931	6.8074	56.211	6.5081e-14	1.1712e-12	Copa	coatomer protein complex subunit alpha	1.2931
104086	-1.0725	8.5178	56.183	6.604e-14	1.1832e-12	Cyp27a1	"cytochrome P450, family 27, subfamily a, polypeptide 1"	-1.0725
109785	2.406	4.9025	56.153	6.7044e-14	1.1955e-12	Pgm3	phosphoglucomutase 3	2.406
193813	1.0445	8.1144	56.145	6.732e-14	1.1955e-12	Mcfd2	multiple coagulation factor deficiency 2	1.0445
20493	-1.1029	8.7551	56.047	7.0749e-14	1.2509e-12	Slc10a1	"solute carrier family 10 (sodium/bile acid cotransporter family), member 1"	-1.1029
18979	-1.1384	9.5059	55.956	7.4121e-14	1.3049e-12	Pon1	paraoxonase 1	-1.1384
66059	1.416	7.0893	55.611	8.834e-14	1.5484e-12	Krtcap2	keratinocyte associated protein 2	1.416
12583	-1.1944	10.919	55.515	9.2748e-14	1.6187e-12	Cdo1	"cysteine dioxygenase 1, cytosolic"	-1.1944
67856	-1.6894	6.0801	55.064	1.1667e-13	2.0274e-12	Echdc3	enoyl Coenzyme A hydratase domain containing 3	-1.6894
14711	-1.5376	10.795	54.837	1.3095e-13	2.2659e-12	Gnmt	glycine N-methyltransferase	-1.5376
171405	-1.2979	6.862	54.763	1.3597e-13	2.3428e-12	Slc22a27	"solute carrier family 22, member 27"	-1.2979
72055	1.37	6.3832	54.613	1.4673e-13	2.5174e-12	Slc38a10	"solute carrier family 38, member 10"	1.37
56041	1.5629	5.9974	54.523	1.5366e-13	2.6252e-12	Uso1	USO1 vesicle docking factor	1.5629
71753	-1.029	8.4074	54.503	1.5518e-13	2.64e-12	Tmprss6	transmembrane serine protease 6	-1.029
14081	-1.0889	8.0189	54.183	1.8263e-13	3.094e-12	Acsl1	acyl-CoA synthetase long-chain family member 1	-1.0889
15494	-2.5398	5.3266	54.163	1.8457e-13	3.1138e-12	Hsd3b3	"hydroxy-delta-5-steroid dehydrogenase, 3 beta- and steroid delta-isomerase 3"	-2.5398
59010	-1.1001	7.5024	53.964	2.042e-13	3.4174e-12	Sqor	sulfide quinone oxidoreductase	-1.1001
13107	-2.2814	7.8486	53.88	2.1316e-13	3.5518e-12	Cyp2f2	"cytochrome P450, family 2, subfamily f, polypeptide 2"	-2.2814
16005	-1.8551	6.6517	53.821	2.1963e-13	3.6446e-12	Igfals	"insulin-like growth factor binding protein, acid labile subunit"	-1.8551
110379	1.4492	6.3863	53.512	2.5707e-13	4.2485e-12	Sec13	"SEC13 homolog, nuclear pore and COPII coat complex component"	1.4492
107503	1.1255	7.6504	53.405	2.7142e-13	4.4674e-12	Atf5	activating transcription factor 5	1.1255
71169	1.8018	5.3949	53.369	2.7648e-13	4.5323e-12	Nbas	neuroblastoma amplified sequence	1.8018
170442	-1.472	6.3866	53.345	2.7976e-13	4.5492e-12	Bbox1	"butyrobetaine (gamma), 2-oxoglutarate dioxygenase 1 (gamma-butyrobetaine hydroxylase)"	-1.472
107766	-1.1065	9.2869	53.048	3.2548e-13	5.2714e-12	Haao	"3-hydroxyanthranilate 3,4-dioxygenase"	-1.1065
100316680	1.8912	6.1757	52.944	3.4314e-13	5.5353e-12	Mir1903	microRNA 1903	1.8912
102631873	1.7533	12.261	52.733	3.8215e-13	6.1402e-12	Gm30097	"predicted gene, 30097"	1.7533
20335	1.5643	6.6374	52.647	3.9932e-13	6.3907e-12	Sec61g	"SEC61, gamma subunit"	1.5643
109154	1.5655	6.1936	52.297	4.7713e-13	7.576e-12	Mlec	malectin	1.5655
230558	1.2762	8.7767	52.056	5.3949e-13	8.4997e-12	C8a	"complement component 8, alpha polypeptide"	1.2762
20859	-1.4638	9.7739	51.749	6.3079e-13	9.8995e-12	Sult2a1	"sulfotransferase family 2A, dehydroepiandrosterone (DHEA)-preferring, member 1"	-1.4638
192166	-1.4695	8.1512	51.598	6.8121e-13	1.0649e-11	Sardh	sarcosine dehydrogenase	-1.4695
223775	-1.784	5.6308	51.35	7.7297e-13	1.2007e-11	Pim3	proviral integration site 3	-1.784
109815	1.2396	7.4837	51.347	7.7395e-13	1.2007e-11	Selenos	selenoprotein S	1.2396
13112	-1.5464	9.4158	51.284	7.9945e-13	1.2355e-11	Cyp3a11	"cytochrome P450, family 3, subfamily a, polypeptide 11"	-1.5464
12359	-1.5002	11.015	51.043	9.0374e-13	1.3913e-11	Cat	catalase	-1.5002
21401	-1.6067	6.2028	50.432	1.2338e-12	1.878e-11	Tcea3	"transcription elongation factor A (SII), 3"	-1.6067
52004	1.7887	6.4338	50.395	1.2574e-12	1.9068e-11	Cdk2ap2	CDK2-associated protein 2	1.7887
22151	1.77	7.4864	50.347	1.288e-12	1.9459e-11	Tubb2a	"tubulin, beta 2A class IIA"	1.77
67475	1.7676	5.3419	50.311	1.3122e-12	1.9751e-11	Ero1lb	ERO1-like beta (S. cerevisiae)	1.7676
56463	1.295	6.5479	50.28	1.3327e-12	1.9962e-11	Snd1	staphylococcal nuclease and tudor domain containing 1	1.295
66624	1.3266	6.8189	50.107	1.4562e-12	2.1676e-11	Spcs2	signal peptidase complex subunit 2 homolog (S. cerevisiae)	1.3266
19733	-1.3614	10.838	49.822	1.6835e-12	2.4968e-11	Rgn	regucalcin	-1.3614
20832	1.2002	7.259	49.387	2.1014e-12	3.1052e-11	Ssr4	"signal sequence receptor, delta"	1.2002
66447	-1.4937	6.2577	49.346	2.1456e-12	3.159e-11	Mgst3	microsomal glutathione S-transferase 3	-1.4937
15458	1.8401	14.239	49.294	2.2033e-12	3.2324e-11	Hpx	hemopexin	1.8401
20787	-1.3416	7.093	49.062	2.4805e-12	3.6259e-11	Srebf1	sterol regulatory element binding transcription factor 1	-1.3416
53328	-1.0157	9.997	48.772	2.8755e-12	4.188e-11	Pgrmc1	progesterone receptor membrane component 1	-1.0157
16430	1.4859	6.4357	48.523	3.2638e-12	4.7197e-11	Stt3a	"STT3, subunit of the oligosaccharyltransferase complex, homolog A (S. cerevisiae)"	1.4859
235293	-1.2844	7.8674	48.458	3.3743e-12	4.8621e-11	Sc5d	sterol-C5-desaturase	-1.2844
67473	-1.5306	6.1758	48.429	3.4251e-12	4.9179e-11	Slc47a1	"solute carrier family 47, member 1"	-1.5306
67976	1.5542	6.0707	48.251	3.7508e-12	5.3475e-11	Trabd	TraB domain containing	1.5542
70361	1.0865	7.3616	48.123	4.0025e-12	5.6864e-11	Lman1	"lectin, mannose-binding, 1"	1.0865
66071	-1.4011	6.5287	47.996	4.2699e-12	6.045e-11	Ethe1	ethylmalonic encephalopathy 1	-1.4011
67180	1.5198	5.8654	47.559	5.3377e-12	7.5305e-11	Yipf5	"Yip1 domain family, member 5"	1.5198
66357	1.4346	6.4964	47.335	5.9843e-12	8.4134e-11	Ostc	oligosaccharyltransferase complex subunit (non-catalytic)	1.4346
11898	-1.7189	11.646	47.022	7.0209e-12	9.8366e-11	Ass1	argininosuccinate synthetase 1	-1.7189
20194	1.5102	6.989	46.826	7.7588e-12	1.0833e-10	S100a10	S100 calcium binding protein A10 (calpactin)	1.5102
67819	1.1033	7.0761	46.503	9.1494e-12	1.2687e-10	Derl1	"Der1-like domain family, member 1"	1.1033
14756	-1.1553	7.2603	46.409	9.5996e-12	1.3266e-10	Gpld1	glycosylphosphatidylinositol specific phospholipase D1	-1.1553
99586	-1.0814	7.2787	46.367	9.8068e-12	1.3506e-10	Dpyd	dihydropyrimidine dehydrogenase	-1.0814
18035	-1.448	5.9108	46.248	1.0419e-11	1.4253e-10	Nfkbia	"nuclear factor of kappa light polypeptide gene enhancer in B cells inhibitor, alpha"	-1.448
14619	1.0705	7.1783	46.191	1.0727e-11	1.4625e-10	Gjb2	"gap junction protein, beta 2"	1.0705
23971	1.8373	5.1078	45.539	1.4965e-11	2.0333e-10	Papss1	3'-phosphoadenosine 5'-phosphosulfate synthase 1	1.8373
433943	-1.9814	5.3168	44.977	1.9937e-11	2.6908e-10	Gstm2-ps1	"glutathione S-transferase mu 2 (muscle), pseudogene 1"	-1.9814
80280	1.3518	6.2794	44.962	2.0093e-11	2.7029e-10	Cdk5rap3	CDK5 regulatory subunit associated protein 3	1.3518
16008	-1.3132	7.5509	44.54	2.492e-11	3.3411e-10	Igfbp2	insulin-like growth factor binding protein 2	-1.3132
13437	1.4342	6.4096	44.148	3.0454e-11	4.0695e-10	Dnpep	aspartyl aminopeptidase	1.4342
67307	-1.1707	7.3394	43.902	3.4528e-11	4.5989e-10	Pbld2	phenazine biosynthesis-like protein domain containing 2	-1.1707
50797	1.1789	6.8298	43.807	3.6242e-11	4.8113e-10	Copb2	"coatomer protein complex, subunit beta 2 (beta prime)"	1.1789
100043108	-2.6478	6.9235	43.624	3.9795e-11	5.2657e-10	Cyp2c69	"cytochrome P450, family 2, subfamily c, polypeptide 69"	-2.6478
18102	1.4181	5.9214	43.615	3.9971e-11	5.2717e-10	Nme1	NME/NM23 nucleoside diphosphate kinase 1	1.4181
71724	-1.2459	6.8216	43.576	4.0774e-11	5.3601e-10	Aox3	aldehyde oxidase 3	-1.2459
74155	-1.5729	8.9507	43.403	4.4554e-11	5.8382e-10	Errfi1	ERBB receptor feedback inhibitor 1	-1.5729
13089	-1.2018	8.0266	43.052	5.3311e-11	6.9511e-10	Cyp2b13	"cytochrome P450, family 2, subfamily b, polypeptide 13"	-1.2018
27279	1.9897	5.2126	43.049	5.3391e-11	6.9511e-10	Tnfrsf12a	"tumor necrosis factor receptor superfamily, member 12a"	1.9897
15446	-1.034	7.4649	42.917	5.7098e-11	7.3862e-10	Hpgd	hydroxyprostaglandin dehydrogenase 15 (NAD)	-1.034
76687	1.3887	6.4167	42.813	6.0232e-11	7.7422e-10	Spcs3	signal peptidase complex subunit 3 homolog (S. cerevisiae)	1.3887
74766	1.5507	5.5711	42.704	6.3686e-11	8.1603e-10	Yipf2	"Yip1 domain family, member 2"	1.5507
19387	1.3482	6.152	42.579	6.7882e-11	8.6432e-10	Rangap1	RAN GTPase activating protein 1	1.3482
72007	1.8617	4.894	42.478	7.1474e-11	9.0721e-10	Fndc3b	fibronectin type III domain containing 3B	1.8617
14600	-1.1516	6.771	42.183	8.314e-11	1.052e-09	Ghr	growth hormone receptor	-1.1516
75221	1.3045	6.2481	41.829	9.9637e-11	1.2517e-09	Dpp3	dipeptidylpeptidase 3	1.3045
16177	1.5706	5.2826	41.824	9.985e-11	1.2517e-09	Il1r1	"interleukin 1 receptor, type I"	1.5706
68796	1.7664	5.1314	41.675	1.078e-10	1.3472e-09	Tmem214	transmembrane protein 214	1.7664
21925	-2.5732	5.2216	41.487	1.1868e-10	1.474e-09	Tnnc2	"troponin C2, fast"	-2.5732
81910	1.0111	6.8536	41.442	1.2142e-10	1.5035e-09	Rrbp1	ribosome binding protein 1	1.0111
244416	-1.6008	6.0306	41.314	1.2962e-10	1.6e-09	Ppp1r3b	"protein phosphatase 1, regulatory subunit 3B"	-1.6008
66857	1.1639	6.5611	40.781	1.7031e-10	2.0896e-09	Plbd1	phospholipase B domain containing 1	1.1639
76491	-1.2827	6.3588	40.24	2.2459e-10	2.7226e-09	Abhd14b	abhydrolase domain containing 14b	-1.2827
21393	-3.813	4.0876	40.199	2.2936e-10	2.7722e-09	Tcap	titin-cap	-3.813
66111	1.8864	4.9639	40.104	2.4075e-10	2.9012e-09	Tmed3	transmembrane p24 trafficking protein 3	1.8864
102465702	-1.5623	5.774	39.956	2.5976e-10	3.121e-09	Mir7219	microRNA 7219	-1.5623
20818	1.8952	4.9154	39.912	2.6571e-10	3.1831e-09	Srprb	"signal recognition particle receptor, B subunit"	1.8952
209183	-1.464	5.9353	39.86	2.7278e-10	3.2581e-09	Gm4756	predicted gene 4756	-1.464
12352	-2.6752	5.0535	39.692	2.9727e-10	3.5297e-09	Car5a	"carbonic anhydrase 5a, mitochondrial"	-2.6752
75761	-1.2415	6.8063	39.49	3.2969e-10	3.9032e-09	Apol7a	apolipoprotein L 7a	-1.2415
66277	-1.2753	6.5245	39.422	3.4147e-10	4.031e-09	Klf15	Kruppel-like factor 15	-1.2753
68090	1.0518	7.0881	39.408	3.4381e-10	4.0467e-09	Yif1a	Yip1 interacting factor homolog A (S. cerevisiae)	1.0518
66890	1.078	6.7491	39.366	3.5139e-10	4.112e-09	Lman2	"lectin, mannose-binding 2"	1.078
68371	-1.15	6.8416	39.122	3.9817e-10	4.646e-09	Pbld1	phenazine biosynthesis-like protein domain containing 1	-1.15
52009	1.4378	5.5956	38.228	6.2928e-10	7.218e-09	Jpt2	Jupiter microtubule associated homolog 2	1.4378
69019	1.0268	7.3005	38.14	6.585e-10	7.5106e-09	Spcs1	signal peptidase complex subunit 1 homolog (S. cerevisiae)	1.0268
105887	-1.9987	4.6915	37.914	7.3923e-10	8.3841e-09	Ugt3a1	"UDP glycosyltransferases 3 family, polypeptide A1"	-1.9987
667931	1.3848	6.0345	37.89	7.4833e-10	8.4636e-09	Gm8883	predicted gene 8883	1.3848
83702	-1.2047	10.178	37.767	7.9729e-10	8.9672e-09	Akr1c6	"aldo-keto reductase family 1, member C6"	-1.2047
14456	1.052	7.2438	37.65	8.4661e-10	9.4694e-09	Gas6	growth arrest specific 6	1.052
76722	-4.015	3.9816	37.625	8.5748e-10	9.5646e-09	Ckmt2	"creatine kinase, mitochondrial 2"	-4.015
102632321	-1.9485	5.8839	37.57	8.8204e-10	9.8115e-09	Gm15883	predicted gene 15883	-1.9485
17901	-3.1402	4.2697	37.448	9.3871e-10	1.0413e-08	Myl1	"myosin, light polypeptide 1"	-3.1402
14775	-1.2745	11.032	37.225	1.0524e-09	1.1611e-08	Gpx1	glutathione peroxidase 1	-1.2745
668215	-3.0019	4.6481	37.027	1.165e-09	1.2819e-08	Hectd2os	"Hectd2, opposite strand"	-3.0019
17837	-1.781	5.4779	36.732	1.3556e-09	1.4795e-08	Mug2	murinoglobulin 2	-1.781
56357	-1.2622	6.2726	36.607	1.4448e-09	1.5726e-08	Ivd	isovaleryl coenzyme A dehydrogenase	-1.2622
100637	-2.1062	4.6473	36.323	1.6714e-09	1.8144e-08	N4bp2l1	NEDD4 binding protein 2-like 1	-2.1062
103711	1.0154	7.0355	35.709	2.2905e-09	2.4535e-08	Pnpo	pyridoxine 5'-phosphate oxidase	1.0154
232232	-1.4344	5.6926	35.587	2.4396e-09	2.5994e-08	Hdac11	histone deacetylase 11	-1.4344
268860	-1.2565	7.065	35.464	2.5975e-09	2.7532e-08	Abat	4-aminobutyrate aminotransferase	-1.2565
104009	1.0336	7.3452	35.439	2.6316e-09	2.782e-08	Qsox1	quiescin Q6 sulfhydryl oxidase 1	1.0336
75578	-1.2825	6.2226	35.397	2.6884e-09	2.8347e-08	Fggy	FGGY carbohydrate kinase domain containing	-1.2825
78388	1.5294	5.1162	35.232	2.9265e-09	3.0777e-08	Mvp	major vault protein	1.5294
13808	-2.373	4.6971	34.992	3.3108e-09	3.4639e-08	Eno3	"enolase 3, beta muscle"	-2.373
11606	1.2523	10.08	34.946	3.3897e-09	3.5374e-08	Agt	"angiotensinogen (serpin peptidase inhibitor, clade A, member 8)"	1.2523
634650	-1.5348	6.5024	34.936	3.4069e-09	3.5462e-08	Gbp11	guanylate binding protein 11	-1.5348
11433	-1.1108	6.3351	34.909	3.4556e-09	3.5876e-08	Acp5	"acid phosphatase 5, tartrate resistant"	-1.1108
67422	1.5628	5.1416	34.807	3.6408e-09	3.7703e-08	Dhdds	dehydrodolichyl diphosphate synthase	1.5628
13649	1.7411	5.1752	34.418	4.4465e-09	4.5811e-08	Egfr	epidermal growth factor receptor	1.7411
320256	-2.8058	4.266	34.402	4.4817e-09	4.6057e-08	Dlec1	deleted in lung and esophageal cancer 1	-2.8058
70337	-1.0077	6.9731	34.362	4.5762e-09	4.6909e-08	Iyd	iodotyrosine deiodinase	-1.0077
66483	1.6625	7.9237	34.316	4.6863e-09	4.7916e-08	Rpl36al	ribosomal protein L36A-like	1.6625
11416	1.1586	6.2493	34.106	5.2201e-09	5.3106e-08	Slc33a1	"solute carrier family 33 (acetyl-CoA transporter), member 1"	1.1586
24030	1.2205	6.146	33.882	5.8562e-09	5.9428e-08	Mrps12	mitochondrial ribosomal protein S12	1.2205
76408	-1.0839	7.3448	33.867	5.9013e-09	5.9736e-08	Abcc3	"ATP-binding cassette, sub-family C (CFTR/MRP), member 3"	-1.0839
382044	-1.62	8.2597	33.858	5.9277e-09	5.9853e-08	Ces1b	carboxylesterase 1B	-1.62
103694	1.105	6.4005	33.693	6.4531e-09	6.4996e-08	Tmed4	transmembrane p24 trafficking protein 4	1.105
21376	1.2613	5.6962	33.392	7.5331e-09	7.5312e-08	Tbrg1	transforming growth factor beta regulated gene 1	1.2613
14950	1.2682	5.7063	33.35	7.6992e-09	7.6783e-08	H13	histocompatibility 13	1.2682
20202	1.5444	5.4137	33.158	8.4967e-09	8.4115e-08	S100a9	S100 calcium binding protein A9 (calgranulin B)	1.5444
272428	-1.1378	6.5753	33.111	8.7064e-09	8.5981e-08	Acsm5	acyl-CoA synthetase medium-chain family member 5	-1.1378
15109	-1.0691	7.3864	32.928	9.5615e-09	9.3967e-08	Hal	histidine ammonia lyase	-1.0691
171281	-2.5798	4.4899	32.83	1.0059e-08	9.8615e-08	Acot3	acyl-CoA thioesterase 3	-2.5798
353187	-2.0742	4.5547	32.699	1.0757e-08	1.0495e-07	Nr1d2	"nuclear receptor subfamily 1, group D, member 2"	-2.0742
12319	-1.2367	6.0816	32.386	1.2641e-08	1.2274e-07	Car8	carbonic anhydrase 8	-1.2367
257635	1.503	5.2896	32.267	1.344e-08	1.2988e-07	Sdsl	serine dehydratase-like	1.503
21817	1.0429	6.8403	32.185	1.4016e-08	1.3512e-07	Tgm2	"transglutaminase 2, C polypeptide"	1.0429
71755	-1.5956	5.2621	32.129	1.4429e-08	1.3877e-07	Dhdh	dihydrodiol dehydrogenase (dimeric)	-1.5956
69786	-1.4036	5.5809	31.908	1.6168e-08	1.5513e-07	Tprkb	Tp53rk binding protein	-1.4036
96875	1.529	5.1139	31.755	1.749e-08	1.6742e-07	Prg4	"proteoglycan 4 (megakaryocyte stimulating factor, articular superficial zone protein)"	1.529
109222	-1.2367	6.5618	31.732	1.7699e-08	1.6902e-07	Rarres1	retinoic acid receptor responder (tazarotene induced) 1	-1.2367
270066	1.3973	5.2784	31.52	1.9741e-08	1.8764e-07	Slc35e1	"solute carrier family 35, member E1"	1.3973
53945	-1.2141	6.2373	31.459	2.0371e-08	1.9316e-07	Slc40a1	"solute carrier family 40 (iron-regulated transporter), member 1"	-1.2141
50907	1.1651	5.9042	31.397	2.1029e-08	1.9894e-07	Preb	prolactin regulatory element binding	1.1651
68728	1.0484	6.5591	31.387	2.1135e-08	1.9947e-07	Trp53inp2	transformation related protein 53 inducible nuclear protein 2	1.0484
107227	-1.724	4.9801	31.22	2.3038e-08	2.1686e-07	Macrod1	mono-ADP ribosylhydrolase 1	-1.724
14528	-1.9079	4.65	31.162	2.3738e-08	2.2249e-07	Gch1	GTP cyclohydrolase 1	-1.9079
66251	1.9235	4.3958	31.156	2.3813e-08	2.2268e-07	Arfgap3	ADP-ribosylation factor GTPase activating protein 3	1.9235
432720	-2.254	4.5038	31.016	2.5595e-08	2.3879e-07	Akr1c19	"aldo-keto reductase family 1, member C19"	-2.254
20201	1.5503	4.5211	30.826	2.8221e-08	2.6208e-07	S100a8	S100 calcium binding protein A8 (calgranulin A)	1.5503
15199	-1.211	6.3302	30.806	2.8508e-08	2.6354e-07	Hebp1	heme binding protein 1	-1.211
13511	-1.4684	5.4295	30.745	2.9433e-08	2.7147e-07	Dsg2	desmoglein 2	-1.4684
100628628	1.2277	5.7681	30.697	3.0168e-08	2.7761e-07	Mir5116	microRNA 5116	1.2277
270110	-1.4216	5.2649	30.658	3.0769e-08	2.825e-07	Irf2bp2	interferon regulatory factor 2 binding protein 2	-1.4216
115487690	1.0758	6.5055	30.622	3.1358e-08	2.8726e-07	Gm25360	"predicted gene, 25360"	1.0758
67075	1.0854	6.4053	30.51	3.3215e-08	3.0358e-07	Magt1	magnesium transporter 1	1.0854
233005	-1.3625	6.1037	30.283	3.7343e-08	3.3826e-07	Cyp2a22	"cytochrome P450, family 2, subfamily a, polypeptide 22"	-1.3625
56455	1.8026	4.7849	29.946	4.4433e-08	3.9803e-07	Dynll1	dynein light chain LC8-type 1	1.8026
102294	-1.0212	6.7182	29.836	4.7029e-08	4.2036e-07	Cyp4v3	"cytochrome P450, family 4, subfamily v, polypeptide 3"	-1.0212
14864	-2.6136	4.3105	29.807	4.7736e-08	4.2573e-07	Gstm3	"glutathione S-transferase, mu 3"	-2.6136
243085	-1.0759	6.5683	29.762	4.8846e-08	4.3372e-07	Ugt2b35	"UDP glucuronosyltransferase 2 family, polypeptide B35"	-1.0759
77619	1.1456	6.5457	29.702	5.0388e-08	4.4644e-07	Prelid2	PRELI domain containing 2	1.1456
16006	-1.6422	7.8823	29.648	5.1796e-08	4.5791e-07	Igfbp1	insulin-like growth factor binding protein 1	-1.6422
16668	1.4484	8.9331	29.574	5.3817e-08	4.7473e-07	Krt18	keratin 18	1.4484
66967	1.2699	5.4623	29.362	6.0051e-08	5.2743e-07	Edem3	"ER degradation enhancer, mannosidase alpha-like 3"	1.2699
112403	1.2218	5.5326	29.3	6.2003e-08	5.4106e-07	Dxo	decapping exoribonuclease	1.2218
18263	1.0817	6.6298	29.209	6.4986e-08	5.6406e-07	Odc1	"ornithine decarboxylase, structural 1"	1.0817
66286	1.2998	5.6308	29.207	6.5057e-08	5.6406e-07	Sec11c	"SEC11 homolog C, signal peptidase complex subunit"	1.2998
233752	1.6249	4.876	29.162	6.6589e-08	5.761e-07	Insc	INSC spindle orientation adaptor protein	1.6249
13135	1.4233	5.2256	29.067	6.9902e-08	6.0023e-07	Dad1	defender against cell death 1	1.4233
22154	1.4541	6.2193	29.066	6.997e-08	6.0023e-07	Tubb5	"tubulin, beta 5 class I"	1.4541
72535	-1.3458	5.9848	28.902	7.6129e-08	6.5168e-07	Aldh1b1	"aldehyde dehydrogenase 1 family, member B1"	-1.3458
319800	-1.3495	6.1303	28.71	8.408e-08	7.1672e-07	Slc22a30	"solute carrier family 22, member 30"	-1.3495
240549	-1.2578	6.3396	28.68	8.5366e-08	7.2605e-07	Gm4952	predicted gene 4952	-1.2578
106648	-1.01	6.7638	28.486	9.4396e-08	7.9793e-07	Cyp4f15	"cytochrome P450, family 4, subfamily f, polypeptide 15"	-1.01
56464	-1.3226	5.4309	28.344	1.0154e-07	8.5473e-07	Ctsf	cathepsin F	-1.3226
109652	-1.1941	5.8311	28.175	1.1085e-07	9.2737e-07	Acy1	aminoacylase 1	-1.1941
207781	-1.142	6.0517	28.134	1.132e-07	9.4113e-07	C2cd2	C2 calcium-dependent domain containing 2	-1.142
13123	-1.3792	5.2461	28.104	1.1497e-07	9.5198e-07	Cyp7b1	"cytochrome P450, family 7, subfamily b, polypeptide 1"	-1.3792
14583	1.6377	4.7048	28.049	1.1831e-07	9.7565e-07	Gfpt1	glutamine fructose-6-phosphate transaminase 1	1.6377
23957	-1.4657	5.7596	27.984	1.2232e-07	1.0067e-06	Nr0b2	"nuclear receptor subfamily 0, group B, member 2"	-1.4657
64540	1.1735	6.0347	27.767	1.3684e-07	1.1192e-06	Tspan4	tetraspanin 4	1.1735
13088	-1.5514	6.5558	27.718	1.4037e-07	1.1418e-06	Cyp2b10	"cytochrome P450, family 2, subfamily b, polypeptide 10"	-1.5514
58875	-1.1777	5.9789	27.717	1.4044e-07	1.1418e-06	Hibadh	3-hydroxyisobutyrate dehydrogenase	-1.1777
319625	-1.1233	6.1802	27.562	1.5217e-07	1.2348e-06	Galm	galactose mutarotase	-1.1233
77583	-1.6828	4.8146	27.338	1.7084e-07	1.3807e-06	Notum	notum palmitoleoyl-protein carboxylesterase	-1.6828
55978	1.0968	6.4263	27.324	1.7208e-07	1.388e-06	Ift20	intraflagellar transport 20	1.0968
105244982	-1.8972	4.9019	27.316	1.728e-07	1.391e-06	Gm26584	"predicted gene, 26584"	-1.8972
71667	1.0932	6.001	27.251	1.7872e-07	1.4358e-06	Tmem248	transmembrane protein 248	1.0932
14073	-1.2759	5.6827	27.165	1.8684e-07	1.4921e-06	Faah	fatty acid amide hydrolase	-1.2759
20775	1.3323	5.9419	27.13	1.9025e-07	1.5163e-06	Sqle	squalene epoxidase	1.3323
85031	-1.1184	5.9814	26.838	2.2122e-07	1.7529e-06	Pla1a	phospholipase A1 member A	-1.1184
71839	1.7606	5.7142	26.82	2.2327e-07	1.7657e-06	Osgin1	oxidative stress induced growth inhibitor 1	1.7606
77963	1.1318	5.7238	26.799	2.2578e-07	1.779e-06	Hook1	hook microtubule tethering protein 1	1.1318
14867	-1.1049	7.1045	26.668	2.4163e-07	1.8924e-06	Gstm6	"glutathione S-transferase, mu 6"	-1.1049
27409	-1.0689	6.4792	26.547	2.572e-07	1.9989e-06	Abcg5	ATP binding cassette subfamily G member 5	-1.0689
66885	-1.224	5.7136	26.5	2.6348e-07	2.0438e-06	Acadsb	"acyl-Coenzyme A dehydrogenase, short/branched chain"	-1.224
17750	1.9355	10.006	26.425	2.7393e-07	2.1167e-06	Mt2	metallothionein 2	1.9355
11739	-2.0655	4.6379	26.408	2.7643e-07	2.132e-06	Slc25a4	"solute carrier family 25 (mitochondrial carrier, adenine nucleotide translocator), member 4"	-2.0655
227731	-1.6337	6.6972	25.74	3.9066e-07	2.9607e-06	Slc25a25	"solute carrier family 25 (mitochondrial carrier, phosphate carrier), member 25"	-1.6337
67470	-1.0677	6.03	25.737	3.9121e-07	2.9607e-06	Abcg8	ATP binding cassette subfamily G member 8	-1.0677
69048	1.4564	4.8551	25.728	3.9313e-07	2.9697e-06	Slc30a5	"solute carrier family 30 (zinc transporter), member 5"	1.4564
18639	1.5464	4.946	25.723	3.9412e-07	2.9717e-06	Pfkfb1	"6-phosphofructo-2-kinase/fructose-2,6-biphosphatase 1"	1.5464
14873	-1.0746	5.9353	25.492	4.4432e-07	3.3254e-06	Gsto1	glutathione S-transferase omega 1	-1.0746
69806	1.2923	5.2461	25.363	4.7504e-07	3.5422e-06	Slc39a11	"solute carrier family 39 (metal ion transporter), member 11"	1.2923
16477	1.6039	4.4994	25.241	5.0607e-07	3.7598e-06	Junb	jun B proto-oncogene	1.6039
211548	1.1831	5.4768	25.109	5.4182e-07	4.0107e-06	Nomo1	nodal modulator 1	1.1831
21787	1.0092	6.293	25.021	5.6706e-07	4.1898e-06	Tfg	Trk-fused gene	1.0092
68222	1.9344	6.2512	24.945	5.8987e-07	4.3425e-06	Fam166a	"family with sequence similarity 166, member A"	1.9344
56389	1.172	5.5344	24.86	6.164e-07	4.5132e-06	Stx5a	syntaxin 5A	1.172
20333	1.3271	5.1056	24.856	6.1764e-07	4.5141e-06	Sec22b	"SEC22 homolog B, vesicle trafficking protein"	1.3271
217337	1.0038	6.2177	24.841	6.2275e-07	4.5432e-06	Srp68	signal recognition particle 68	1.0038
76500	-1.4218	5.0283	24.756	6.5062e-07	4.7295e-06	Ip6k2	inositol hexaphosphate kinase 2	-1.4218
16418	1.0669	5.9916	24.617	6.9933e-07	5.0745e-06	Eif6	eukaryotic translation initiation factor 6	1.0669
22235	-1.1025	6.0682	24.524	7.3395e-07	5.3162e-06	Ugdh	UDP-glucose dehydrogenase	-1.1025
27632	1.1698	5.5462	24.323	8.1448e-07	5.868e-06	Nelfe	"negative elongation factor complex member E, Rdbp"	1.1698
66973	1.083	5.8578	24.296	8.2628e-07	5.9319e-06	Mrps18b	mitochondrial ribosomal protein S18B	1.083
12462	1.0107	6.2486	24.279	8.333e-07	5.9717e-06	Cct3	"chaperonin containing Tcp1, subunit 3 (gamma)"	1.0107
110763	-2.5541	5.7802	24.257	8.4298e-07	6.0305e-06	Igkj5	immunoglobulin kappa joining 5	-2.5541
218103	-1.136	6.4988	24.129	9.0075e-07	6.3985e-06	Slc17a2	"solute carrier family 17 (sodium phosphate), member 2"	-1.136
72621	1.4109	5.0472	24.038	9.4474e-07	6.6872e-06	Pdzd11	PDZ domain containing 11	1.4109
404739	-1.5632	5.0157	24.004	9.615e-07	6.7825e-06	Iglj2	immunoglobulin lambda joining 2	-1.5632
23882	-1.204	6.3708	23.947	9.9048e-07	6.9505e-06	Gadd45g	growth arrest and DNA-damage-inducible 45 gamma	-1.204
17748	1.3103	10.401	23.471	1.268e-06	8.837e-06	Mt1	metallothionein 1	1.3103
76303	1.0234	5.75	23.429	1.2962e-06	9.0174e-06	Osbp	oxysterol binding protein	1.0234
68966	1.0203	6.2112	23.208	1.4542e-06	1.0048e-05	Ngdn	"neuroguidin, EIF4E binding protein"	1.0203
114644	1.1383	5.2722	23.202	1.4586e-06	1.0061e-05	Slc13a3	"solute carrier family 13 (sodium-dependent dicarboxylate transporter), member 3"	1.1383
19116	-1.1437	5.7679	23.165	1.4864e-06	1.0236e-05	Prlr	prolactin receptor	-1.1437
216454	-1.3532	5.0283	23.11	1.5302e-06	1.0519e-05	Rdh16f2	RDH16 family member 2	-1.3532
100561	-1.2357	5.2589	22.986	1.6318e-06	1.1161e-05	Slc15a4	"solute carrier family 15, member 4"	-1.2357
108167545	-2.4887	5.96	22.683	1.9107e-06	1.2937e-05	Gm45910	predicted gene 45910	-2.4887
66249	1.064	5.7189	22.576	2.0197e-06	1.3652e-05	Pno1	partner of NOB1 homolog	1.064
15902	1.1349	6.1348	22.516	2.084e-06	1.4063e-05	Id2	inhibitor of DNA binding 2	1.1349
22375	1.4157	4.7894	22.367	2.2519e-06	1.5096e-05	Wars	tryptophanyl-tRNA synthetase	1.4157
239122	-1.707	4.4661	22.155	2.5156e-06	1.678e-05	Setdb2	"SET domain, bifurcated 2"	-1.707
74018	-1.1386	5.7437	21.759	3.0918e-06	2.0523e-05	Als2	alsin Rho guanine nucleotide exchange factor	-1.1386
629219	-1.5453	4.8214	21.691	3.2026e-06	2.1223e-05	Sult2a6	"sulfotransferase family 2A, dehydroepiandrosterone (DHEA)-preferring, member 6"	-1.5453
665046	-1.8178	4.7715	21.664	3.2484e-06	2.1456e-05	Gm7463	predicted gene 7463	-1.8178
50770	1.4725	4.7393	21.551	3.4456e-06	2.2685e-05	Atp11a	"ATPase, class VI, type 11A"	1.4725
234463	1.6888	4.3837	21.474	3.5869e-06	2.3577e-05	Tmem184c	transmembrane protein 184C	1.6888
12068	1.091	5.5547	21.47	3.5943e-06	2.3587e-05	Bet1	Bet1 golgi vesicular membrane trafficking protein	1.091
12608	-1.0806	5.5772	21.385	3.7561e-06	2.4569e-05	Cebpb	"CCAAT/enhancer binding protein (C/EBP), beta"	-1.0806
319660	-1.0357	5.7437	21.26	4.0107e-06	2.6108e-05	Agmo	alkylglycerol monooxygenase	-1.0357
434121	-1.4824	4.8891	21.155	4.2359e-06	2.7486e-05	Sult2a4	"sulfotransferase family 2A, dehydroepiandrosterone (DHEA)-preferring, member 4"	-1.4824
56844	1.3474	4.8389	20.995	4.6037e-06	2.9722e-05	Tssc4	tumor-suppressing subchromosomal transferable fragment 4	1.3474
68303	1.1136	5.4188	20.993	4.6099e-06	2.9722e-05	Fam114a1	"family with sequence similarity 114, member A1"	1.1136
75751	1.1392	5.2719	20.794	5.1144e-06	3.256e-05	Ipo4	importin 4	1.1392
380712	-1.1363	6.2363	20.629	5.575e-06	3.5271e-05	Tlcd2	TLC domain containing 2	-1.1363
12606	-1.1149	6.4448	20.458	6.0943e-06	3.8436e-05	Cebpa	"CCAAT/enhancer binding protein (C/EBP), alpha"	-1.1149
12865	-2.2003	4.3033	20.353	6.4381e-06	4.0353e-05	Cox7a1	cytochrome c oxidase subunit 7A1	-2.2003
74318	1.2477	5.1823	20.313	6.5739e-06	4.1077e-05	Hopx	HOP homeobox	1.2477
100504249	1.335	4.8635	20.238	6.8386e-06	4.2599e-05	Gm15350	predicted gene 15350	1.335
231670	-1.1288	5.2151	20.203	6.9658e-06	4.3295e-05	Fbxo21	F-box protein 21	-1.1288
56529	1.069	5.4915	20.183	7.0382e-06	4.3641e-05	Sec11a	"SEC11 homolog A, signal peptidase complex subunit"	1.069
69749	-1.4001	4.6419	19.925	8.0547e-06	4.9489e-05	Epb41l4aos	"erythrocyte membrane protein band 4.1 like 4a, opposite strand"	-1.4001
14080	-1.1134	13.18	19.909	8.1218e-06	4.9826e-05	Fabp1	"fatty acid binding protein 1, liver"	-1.1134
18604	-1.252	5.0907	19.843	8.4057e-06	5.149e-05	Pdk2	"pyruvate dehydrogenase kinase, isoenzyme 2"	-1.252
110196	1.0081	8.6482	19.837	8.4332e-06	5.158e-05	Fdps	farnesyl diphosphate synthetase	1.0081
74108	1.2664	4.8446	19.704	9.042e-06	5.4972e-05	Parn	poly(A)-specific ribonuclease (deadenylation nuclease)	1.2664
67397	1.4319	4.6645	19.389	1.0664e-05	6.4444e-05	Erp29	endoplasmic reticulum protein 29	1.4319
213827	1.0654	5.3597	19.311	1.1107e-05	6.7024e-05	Arcn1	archain 1	1.0654
14453	-1.9417	4.3661	19.295	1.1198e-05	6.7469e-05	Gas2	growth arrest specific 2	-1.9417
217664	2.6149	6.9197	19.172	1.1948e-05	7.1775e-05	Mgat2	mannoside acetylglucosaminyltransferase 2	2.6149
57443	-1.0839	5.5261	18.965	1.3316e-05	7.9408e-05	Fbxo3	F-box protein 3	-1.0839
55990	-1.142	5.7367	18.853	1.4122e-05	8.3109e-05	Fmo2	flavin containing monooxygenase 2	-1.142
258571	2.0322	5.6403	18.707	1.5239e-05	8.9164e-05	Olfr1033	olfactory receptor 1033	2.0322
19683	-1.493	4.5507	18.682	1.5446e-05	9.0114e-05	Rdh16	retinol dehydrogenase 16	-1.493
56095	1.0347	5.5349	18.672	1.5521e-05	9.0421e-05	Ftsj3	FtsJ RNA methyltransferase homolog 3 (E. coli)	1.0347
17907	-3.2087	5.8389	18.631	1.5861e-05	9.227e-05	Mylpf	"myosin light chain, phosphorylatable, fast skeletal muscle"	-3.2087
16019	-1.5382	6.752	18.313	1.8743e-05	0.0001078	Ighm	immunoglobulin heavy constant mu	-1.5382
54399	1.4303	4.4977	18.274	1.9131e-05	0.00010956	Bet1l	Bet1 golgi vesicular membrane trafficking protein like	1.4303
100417836	-1.5576	4.5443	18.147	2.0448e-05	0.00011628	Gm18857	"predicted gene, 18857"	-1.5576
69955	-1.0216	5.9946	18.076	2.1228e-05	0.00012021	Fars2	phenylalanine-tRNA synthetase 2 (mitochondrial)	-1.0216
140483	-1.7285	4.3736	17.816	2.4327e-05	0.00013642	Hnmt	histamine N-methyltransferase	-1.7285
13009	-1.6559	4.3397	17.773	2.4894e-05	0.00013909	Csrp3	cysteine and glycine-rich protein 3	-1.6559
108654	-1.6508	4.4624	17.761	2.5046e-05	0.00013969	Fam210a	"family with sequence similarity 210, member A"	-1.6508
14148	-1.0248	5.5341	17.709	2.5742e-05	0.00014337	Fdx1	ferredoxin 1	-1.0248
22145	1.0466	6.8387	17.671	2.6257e-05	0.00014584	Tuba4a	"tubulin, alpha 4A"	1.0466
108837	1.0319	5.2492	17.65	2.6553e-05	0.00014708	Ibtk	inhibitor of Bruton agammaglobulinemia tyrosine kinase	1.0319
70556	1.1304	4.8204	17.551	2.797e-05	0.00015408	Slc25a33	"solute carrier family 25, member 33"	1.1304
12724	-1.5506	4.606	17.421	2.9956e-05	0.00016369	Clcn2	"chloride channel, voltage-sensitive 2"	-1.5506
171508	1.2474	4.7903	17.332	3.1389e-05	0.00016991	Creld1	cysteine-rich with EGF-like domains 1	1.2474
107522	1.6767	4.4723	17.31	3.1757e-05	0.00017162	Ece2	endothelin converting enzyme 2	1.6767
14595	1.1366	5.0616	17.308	3.1788e-05	0.00017162	B4galt1	"UDP-Gal:betaGlcNAc beta 1,4- galactosyltransferase, polypeptide 1"	1.1366
18174	1.275	4.7403	17.284	3.2191e-05	0.00017342	Slc11a2	"solute carrier family 11 (proton-coupled divalent metal ion transporters), member 2"	1.275
100038882	2.0857	4.316	17.039	3.661e-05	0.00019505	Isg15	ISG15 ubiquitin-like modifier	2.0857
18407	1.0241	5.5528	16.868	4.0068e-05	0.00021179	Orm3	orosomucoid 3	1.0241
382053	-1.6406	7.0643	16.658	4.4764e-05	0.00023478	Ces3a	carboxylesterase 3A	-1.6406
68631	-1.4464	4.5203	16.622	4.5613e-05	0.00023892	Cryl1	"crystallin, lambda 1"	-1.4464
380660	-1.8569	4.255	16.564	4.7047e-05	0.0002458	Acss3	acyl-CoA synthetase short-chain family member 3	-1.8569
16987	1.0223	5.8214	16.529	4.7911e-05	0.00024967	Lss	lanosterol synthase	1.0223
13106	-1.0151	12.254	16.501	4.8619e-05	0.0002527	Cyp2e1	"cytochrome P450, family 2, subfamily e, polypeptide 1"	-1.0151
100628601	1.049	5.1037	16.487	4.8996e-05	0.00025434	Mir5132	microRNA 5132	1.049
15586	1.3773	4.5948	16.358	5.2427e-05	0.00027146	Hyal1	hyaluronoglucosaminidase 1	1.3773
20393	-1.2927	5.8955	16.338	5.2984e-05	0.00027399	Sgk1	serum/glucocorticoid regulated kinase 1	-1.2927
109901	-1.2924	5.023	16.209	5.6715e-05	0.00029179	Cela1	"chymotrypsin-like elastase family, member 1"	-1.2924
14667	-1.2724	4.8553	16.18	5.7589e-05	0.00029591	Gm2a	GM2 ganglioside activator protein	-1.2724
58245	1.0059	5.2439	15.981	6.3967e-05	0.00032579	Gpr180	G protein-coupled receptor 180	1.0059
14377	-1.152	8.5102	15.956	6.4823e-05	0.00032891	G6pc	"glucose-6-phosphatase, catalytic"	-1.152
66431	-1.2916	4.6933	15.849	6.8596e-05	0.00034632	Oxld1	oxidoreductase like domain containing 1	-1.2916
15505	1.2368	5.0643	15.803	7.0284e-05	0.0003544	Hsph1	heat shock 105kDa/110kDa protein 1	1.2368
15242	1.2491	4.7105	15.756	7.205e-05	0.00036285	Hhex	hematopoietically expressed homeobox	1.2491
67182	-1.5171	4.4445	15.423	8.5958e-05	0.0004281	Pdzk1ip1	PDZK1 interacting protein 1	-1.5171
384198	1.4269	4.6305	15.205	9.6433e-05	0.00047559	Fam47e	"family with sequence similarity 47, member E"	1.4269
107338	1.0255	5.187	14.97	0.00010921	0.00053598	Gbf1	golgi-specific brefeldin A-resistance factor 1	1.0255
75785	-1.1464	4.842	14.903	0.00011319	0.00055417	Klhl24	kelch-like 24	-1.1464
12575	1.0281	5.0068	14.827	0.00011782	0.00057545	Cdkn1a	cyclin-dependent kinase inhibitor 1A (P21)	1.0281
11305	-1.275	4.8596	14.741	0.00012332	0.00060013	Abca2	"ATP-binding cassette, sub-family A (ABC1), member 2"	-1.275
18642	-1.6385	4.6231	14.72	0.00012472	0.00060551	Pfkm	"phosphofructokinase, muscle"	-1.6385
75178	-1.3935	4.4653	14.443	0.00014444	0.00069301	Meiob	meiosis specific with OB domains	-1.3935
60525	-1.0502	6.3905	14.417	0.00014646	0.00070098	Acss2	acyl-CoA synthetase short-chain family member 2	-1.0502
19885	1.1101	5.8197	14.314	0.00015474	0.00073711	Rorc	RAR-related orphan receptor gamma	1.1101
110257	-1.0284	7.4711	14.278	0.00015774	0.00074854	Hba-a2	"hemoglobin alpha, adult chain 2"	-1.0284
109620	-1.0419	5.2076	14.276	0.00015788	0.00074854	Dsp	desmoplakin	-1.0419
27058	1.0314	5.0503	14.267	0.00015863	0.0007512	Srp9	signal recognition particle 9	1.0314
68777	-1.4123	4.528	14.038	0.00017918	0.00083971	Tmem53	transmembrane protein 53	-1.4123
12915	1.0608	4.95	13.855	0.00019744	0.00091471	Atf6b	activating transcription factor 6 beta	1.0608
76983	1.2556	4.5547	13.844	0.00019862	0.00091805	Scfd1	Sec1 family domain containing 1	1.2556
78925	-1.599	4.4558	13.676	0.00021721	0.00099262	Srd5a1	steroid 5 alpha-reductase 1	-1.599
67890	1.1336	4.783	13.664	0.0002186	0.00099785	Ufm1	ubiquitin-fold modifier 1	1.1336
71986	1.3402	4.2214	13.62	0.00022385	0.0010195	Ddx28	DEAD (Asp-Glu-Ala-Asp) box polypeptide 28	1.3402
56214	1.0545	4.8421	13.612	0.00022478	0.0010226	Scamp4	secretory carrier membrane protein 4	1.0545
13478	1.0888	4.8369	13.552	0.00023205	0.0010533	Dpagt1	dolichyl-phosphate (UDP-N-acetylglucosamine) acetylglucosaminephosphotransferase 1 (GlcNAc-1-P transferase)	1.0888
231238	1.4729	4.2213	13.542	0.00023331	0.0010578	Sel1l3	sel-1 suppressor of lin-12-like 3 (C. elegans)	1.4729
11622	-1.2429	4.6938	13.518	0.00023628	0.0010689	Ahr	aryl-hydrocarbon receptor	-1.2429
66220	1.2067	4.5278	13.495	0.00023923	0.0010811	Zdhhc12	"zinc finger, DHHC domain containing 12"	1.2067
70701	-1.1564	4.5456	13.376	0.00025489	0.0011442	Nipal1	NIPA-like domain containing 1	-1.1564
71304	1.5759	5.1916	13.326	0.00026174	0.0011736	Wbscr25	Williams Beuren syndrome chromosome region 25 (human)	1.5759
18104	-1.2348	4.5566	13.324	0.00026208	0.0011738	Nqo1	"NAD(P)H dehydrogenase, quinone 1"	-1.2348
16071	-1.353	6.5947	13.219	0.00027719	0.0012361	Igkc	immunoglobulin kappa constant	-1.353
105083	1.3676	4.2278	12.792	0.00034807	0.0015203	Pelo	pelota mRNA surveillance and ribosome rescue factor	1.3676
23831	-1.3398	4.5834	12.782	0.00034991	0.0015267	Car14	carbonic anhydrase 14	-1.3398
67846	1.2098	4.4956	12.655	0.00037456	0.00162	Tmem39a	transmembrane protein 39a	1.2098
51897	1.0587	4.7098	12.206	0.00047637	0.0020307	Atg13	autophagy related 13	1.0587
21953	-2.8339	5.9543	12.206	0.00047645	0.0020307	Tnni2	"troponin I, skeletal, fast 2"	-2.8339
13370	1.2763	4.5876	11.973	0.00053987	0.0022553	Dio1	"deiodinase, iodothyronine, type I"	1.2763
68038	1.1023	4.7445	11.941	0.00054918	0.0022853	Chid1	chitinase domain containing 1	1.1023
70294	1.0397	4.6816	11.778	0.00059929	0.0024635	Rnf126	ring finger protein 126	1.0397
280408	-1.049	4.9983	11.634	0.00064766	0.0026435	Rilp	Rab interacting lysosomal protein	-1.049
231510	1.0381	4.5398	11.467	0.00070829	0.0028507	Gpat3	glycerol-3-phosphate acyltransferase 3	1.0381
234374	1.0292	4.7126	11.39	0.00073838	0.0029514	Ddx49	DEAD (Asp-Glu-Ala-Asp) box polypeptide 49	1.0292
777656	-1.6022	5.7598	11.382	0.00074165	0.0029615	Ighj4	immunoglobulin heavy joining 4	-1.6022
404737	-1.7036	5.9211	11.296	0.00077656	0.0030736	Iglj1	immunoglobulin lambda joining 1	-1.7036
28018	1.2605	4.3039	11.292	0.00077851	0.0030783	Ubfd1	ubiquitin family domain containing 1	1.2605
226551	1.1956	4.2198	11.051	0.00088618	0.0034568	Suco	SUN domain containing ossification factor	1.1956
67217	-1.2626	4.4142	11.01	0.00090635	0.0035299	L3hypdh	L-3-hydroxyproline dehydratase (trans-)	-1.2626
665155	1.0561	4.6156	10.534	0.0011717	0.0044215	Srp54b	signal recognition particle 54B	1.0561
19652	1.1937	5.0897	10.448	0.001228	0.004608	Rbm3	"RNA binding motif (RNP1, RRM) protein 3"	1.1937
381356	1.1607	4.295	10.419	0.0012471	0.0046625	Cacfd1	calcium channel flower domain containing 1	1.1607
66369	1.2392	4.3481	10.334	0.0013058	0.0048596	Dus2	dihydrouridine synthase 2	1.2392
26384	-1.1136	4.6287	10.22	0.0013896	0.0051055	Gnpda1	glucosamine-6-phosphate deaminase 1	-1.1136
15903	1.0923	5.8615	10.055	0.0015197	0.0055337	Id3	inhibitor of DNA binding 3	1.0923
53972	-1.2292	4.3709	9.9476	0.0016106	0.0058122	Ngef	neuronal guanine nucleotide exchange factor	-1.2292
234825	1.1342	4.445	9.9219	0.0016333	0.0058888	Klhdc4	kelch domain containing 4	1.1342
68278	1.1594	4.2262	9.8684	0.0016814	0.0060409	Ddx39	DEAD (Asp-Glu-Ala-Asp) box polypeptide 39	1.1594
67943	1.1048	4.3867	9.8339	0.0017132	0.0061221	Mesd	mesoderm development LRP chaperone	1.1048
245877	1.0156	4.5469	9.5962	0.0019498	0.0068948	Map7d1	MAP7 domain containing 1	1.0156
115488060	-1.5927	5.5582	9.5592	0.0019894	0.0070229	Gm22634	"predicted gene, 22634"	-1.5927
252967	-1.1663	4.4728	9.4871	0.0020692	0.0072726	Ropn1l	ropporin 1-like	-1.1663
266645	1.5865	4.453	9.3392	0.002243	0.0078429	Acmsd	amino carboxymuconate semialdehyde decarboxylase	1.5865
116701	-1.0749	4.4272	9.2173	0.0023974	0.008311	Fgfrl1	fibroblast growth factor receptor-like 1	-1.0749
22695	-1.1759	4.2815	9.0987	0.0025579	0.0088068	Zfp36	zinc finger protein 36	-1.1759
21848	-1.0159	4.5375	9.0779	0.0025872	0.0088802	Trim24	tripartite motif-containing 24	-1.0159
74442	-1.0456	4.517	8.8497	0.0029314	0.0099322	Sgms2	sphingomyelin synthase 2	-1.0456
66074	1.1449	4.2394	8.847	0.0029358	0.009939	Tmem167	transmembrane protein 167	1.1449
13034	-1.1836	4.2142	8.787	0.0030339	0.010228	Ctse	cathepsin E	-1.1836
56173	1.017	4.4009	8.7123	0.0031608	0.010603	Cldn14	claudin 14	1.017
26951	1.0755	4.3066	8.4506	0.0036492	0.012042	Zw10	zw10 kinetochore protein	1.0755
74945	-1.0474	5.9315	8.1044	0.0044157	0.014258	Acss2os	"acyl-CoA synthetase short-chain family member 2, opposite strand"	-1.0474
777654	-1.0393	4.6739	8.082	0.0044707	0.014424	Ighj2	immunoglobulin heavy joining 2	-1.0393
69863	-1.1364	4.2483	8.0273	0.0046078	0.014784	Ttc39b	tetratricopeptide repeat domain 39B	-1.1364
11459	-3.0754	6.4263	7.9382	0.0048401	0.01536	Acta1	"actin, alpha 1, skeletal muscle"	-3.0754
626578	-1.2566	4.2274	7.908	0.0049216	0.015544	Gbp10	guanylate-binding protein 10	-1.2566
27375	-1.0804	4.5946	7.904	0.0049325	0.015566	Tjp3	tight junction protein 3	-1.0804
17259	-1.4091	4.5398	7.8469	0.0050908	0.016003	Mef2b	myocyte enhancer factor 2B	-1.4091
11997	1.0538	4.8104	7.5028	0.0061604	0.018811	Akr1b7	"aldo-keto reductase family 1, member B7"	1.0538
14204	1.0243	4.227	7.2738	0.0069969	0.021142	Il4i1	interleukin 4 induced 1	1.0243
21957	-3.0102	6.6123	7.1217	0.0076154	0.022689	Tnnt3	"troponin T3, skeletal, fast"	-3.0102
21835	-1.0043	5.9447	6.7961	0.0091356	0.026573	Thrsp	thyroid hormone responsive	-1.0043
217830	-1.0451	4.2227	6.7842	0.009197	0.026656	Dglucy	D-glutamate cyclase	-1.0451
20317	-0.99963	9.3088	62.035	3.3737e-15	7.0052e-14	Serpinf1	"serine (or cysteine) peptidase inhibitor, clade F, member 1"	-0.99963
280662	-0.88423	8.6631	53.963	2.0425e-13	3.4174e-12	Afm	afamin	-0.88423
14433	0.94427	8.8125	53.355	2.7842e-13	4.5457e-12	Gapdh	glyceraldehyde-3-phosphate dehydrogenase	0.94427
67758	-0.9554	8.9505	52.45	4.4135e-13	7.0355e-12	Aadac	arylacetamide deacetylase	-0.9554
110611	0.98511	7.6605	52.132	5.1891e-13	8.2073e-12	Hdlbp	high density lipoprotein (HDL) binding protein	0.98511
22187	0.93262	8.6565	50.561	1.1552e-12	1.7717e-11	Ubb	ubiquitin B	0.93262
243168	-0.96601	8.2668	50.549	1.1625e-12	1.7763e-11	Hsd17b13	hydroxysteroid (17-beta) dehydrogenase 13	-0.96601
28253	-0.93746	9.4754	50.276	1.3361e-12	1.9962e-11	Slco1b2	"solute carrier organic anion transporter family, member 1b2"	-0.93746
67160	0.91852	8.2923	48.684	3.0064e-12	4.3631e-11	Eef1g	eukaryotic translation elongation factor 1 gamma	0.91852
50908	-0.89806	8.2317	48.287	3.6826e-12	5.2689e-11	C1s1	"complement component 1, s subcomponent 1"	-0.89806
76238	0.84125	9.001	46.575	8.8177e-12	1.2269e-10	Grhpr	glyoxylate reductase/hydroxypyruvate reductase	0.84125
71660	-0.98015	8.4441	46.332	9.9809e-12	1.3699e-10	Rarres2	retinoic acid receptor responder (tazarotene induced) 2	-0.98015
13194	0.87403	7.9334	45.473	1.5474e-11	2.0955e-10	Ddb1	damage specific DNA binding protein 1	0.87403
394432	-0.85138	8.5154	43.014	5.436e-11	7.0546e-10	Ugt1a7c	"UDP glucuronosyltransferase 1 family, polypeptide A7C"	-0.85138
94284	-0.85184	8.6667	42.873	5.8416e-11	7.5327e-10	Ugt1a6a	"UDP glucuronosyltransferase 1 family, polypeptide A6A"	-0.85184
320415	-0.89923	7.7103	42.63	6.6132e-11	8.4469e-10	Gchfr	GTP cyclohydrolase I feedback regulator	-0.89923
224530	-0.92329	8.4539	41.945	9.3863e-11	1.184e-09	Acat3	acetyl-Coenzyme A acetyltransferase 3	-0.92329
11671	-0.97488	7.3542	41.546	1.1512e-10	1.4342e-09	Aldh3a2	"aldehyde dehydrogenase family 3, subfamily A2"	-0.97488
226105	-0.85402	9.8785	41.252	1.3384e-10	1.6472e-09	Cyp2c70	"cytochrome P450, family 2, subfamily c, polypeptide 70"	-0.85402
56447	0.90553	7.5921	40.63	1.8398e-10	2.2506e-09	Copz1	"coatomer protein complex, subunit zeta 1"	0.90553
394435	-0.84435	9.0452	40.492	1.9747e-10	2.4083e-09	Ugt1a6b	"UDP glucuronosyltransferase 1 family, polypeptide A6B"	-0.84435
14060	-0.85197	7.8081	40.27	2.2114e-10	2.6889e-09	F13b	"coagulation factor XIII, beta subunit"	-0.85197
394434	-0.84051	9.0847	39.697	2.9661e-10	3.5297e-09	Ugt1a9	"UDP glucuronosyltransferase 1 family, polypeptide A9"	-0.84051
20322	-0.91983	8.9489	39.369	3.5089e-10	4.112e-09	Sord	sorbitol dehydrogenase	-0.91983
22236	-0.8335	9.0684	38.995	4.2479e-10	4.9424e-09	Ugt1a2	"UDP glucuronosyltransferase 1 family, polypeptide A2"	-0.8335
394433	-0.83366	9.1159	38.833	4.6177e-10	5.3574e-09	Ugt1a5	"UDP glucuronosyltransferase 1 family, polypeptide A5"	-0.83366
11837	0.76879	8.5082	38.415	5.7193e-10	6.6164e-09	Rplp0	"ribosomal protein, large, P0"	0.76879
13098	-0.89228	10.404	38.408	5.7399e-10	6.6213e-09	Cyp2c39	"cytochrome P450, family 2, subfamily c, polypeptide 39"	-0.89228
20014	0.80254	7.8766	38.242	6.2503e-10	7.1896e-09	Rpn2	ribophorin II	0.80254
22238	-0.92496	9.0998	38.21	6.3513e-10	7.2646e-09	Ugt2b5	"UDP glucuronosyltransferase 2 family, polypeptide B5"	-0.92496
50702	-0.9887	7.2479	37.99	7.112e-10	8.0889e-09	Cfhr1	complement factor H-related 1	-0.9887
16803	0.88516	7.3985	37.849	7.6431e-10	8.6203e-09	Lbp	lipopolysaccharide binding protein	0.88516
73166	-0.93391	7.441	37.676	8.3515e-10	9.3671e-09	Tm7sf2	transmembrane 7 superfamily member 2	-0.93391
216440	0.79487	8.1856	37.393	9.655e-10	1.0681e-08	Os9	amplified in osteosarcoma	0.79487
11840	0.88287	7.6956	36.994	1.1849e-09	1.3001e-08	Arf1	ADP-ribosylation factor 1	0.88287
116852	-0.89201	7.8542	36.75	1.3428e-09	1.4695e-08	Akr1c20	"aldo-keto reductase family 1, member C20"	-0.89201
75705	-0.98376	7.0184	36.285	1.7047e-09	1.8456e-08	Eif4b	eukaryotic translation initiation factor 4B	-0.98376
15160	-0.84217	9.2593	35.842	2.1402e-09	2.3108e-08	Serpind1	"serine (or cysteine) peptidase inhibitor, clade D, member 1"	-0.84217
69202	-0.93586	7.6317	35.817	2.1679e-09	2.3346e-08	Ptms	parathymosin	-0.93586
27384	-0.91909	7.3236	35.758	2.2339e-09	2.3993e-08	Akr1c13	"aldo-keto reductase family 1, member C13"	-0.91909
11890	-0.76486	8.2866	35.657	2.3533e-09	2.5141e-08	Asgr2	asialoglycoprotein receptor 2	-0.76486
100502864	-0.96837	8.0174	35.542	2.4958e-09	2.6524e-08	Gm15756	predicted gene 15756	-0.96837
11804	-0.98193	6.8226	35.175	3.014e-09	3.1616e-08	Aplp2	amyloid beta (A4) precursor-like protein 2	-0.98193
54150	-0.79755	10.546	34.608	4.033e-09	4.1657e-08	Rdh7	retinol dehydrogenase 7	-0.79755
394436	-0.82758	9.5136	34.158	5.0805e-09	5.1816e-08	Ugt1a1	"UDP glucuronosyltransferase 1 family, polypeptide A1"	-0.82758
104776	-0.82264	7.6796	33.683	6.4853e-09	6.5158e-08	Aldh6a1	"aldehyde dehydrogenase family 6, subfamily A1"	-0.82264
67432	-0.90162	7.2598	33.546	6.961e-09	6.9765e-08	Hoga1	4-hydroxy-2-oxoglutarate aldolase 1	-0.90162
67300	0.82401	7.407	33.211	8.2689e-09	8.2262e-08	Cltc	"clathrin, heavy polypeptide (Hc)"	0.82401
100727	-0.79696	7.8327	33.159	8.4941e-09	8.4115e-08	Ugt2b34	"UDP glucuronosyltransferase 2 family, polypeptide B34"	-0.79696
56486	0.72291	8.2073	33.076	8.8611e-09	8.7296e-08	Gabarap	gamma-aminobutyric acid receptor associated protein	0.72291
16783	-0.67728	9.1435	32.79	1.0268e-08	1.0042e-07	Lamp1	lysosomal-associated membrane protein 1	-0.67728
75396	-0.7565	8.6477	32.605	1.1292e-08	1.099e-07	Spp2	secreted phosphoprotein 2	-0.7565
433247	-0.90869	8.2712	32.378	1.2689e-08	1.2291e-07	Cyp2c68	"cytochrome P450, family 2, subfamily c, polypeptide 68"	-0.90869
100628629	0.81256	10.298	31.524	1.9695e-08	1.8764e-07	Mir5121	microRNA 5121	0.81256
22433	0.9086	7.1639	31.216	2.3084e-08	2.1686e-07	Xbp1	X-box binding protein 1	0.9086
14085	-0.90482	9.7113	30.842	2.7994e-08	2.6057e-07	Fah	fumarylacetoacetate hydrolase	-0.90482
12408	-0.83893	7.7469	30.821	2.8297e-08	2.6218e-07	Cbr1	carbonyl reductase 1	-0.83893
269523	0.69244	8.3234	30.352	3.6035e-08	3.2861e-07	Vcp	valosin containing protein	0.69244
69354	-0.75859	9.3072	30.303	3.6963e-08	3.3632e-07	Slc38a4	"solute carrier family 38, member 4"	-0.75859
751525	0.70777	8.1205	30.286	3.728e-08	3.3826e-07	Mir686	microRNA 686	0.70777
14618	-0.75501	8.7034	30.247	3.8038e-08	3.4379e-07	Gjb1	"gap junction protein, beta 1"	-0.75501
18400	-0.92696	7.1138	30.194	3.909e-08	3.525e-07	Slc22a18	"solute carrier family 22 (organic cation transporter), member 18"	-0.92696
68801	-0.88988	8.6664	30.065	4.1776e-08	3.759e-07	Elovl5	"ELOVL family member 5, elongation of long chain fatty acids (yeast)"	-0.88988
67125	0.66386	8.3999	30.042	4.2269e-08	3.7948e-07	Tspan31	tetraspanin 31	0.66386
19172	0.73822	7.8965	29.777	4.8479e-08	4.3141e-07	Psmb4	"proteasome (prosome, macropain) subunit, beta type 4"	0.73822
109129	0.8497	7.0663	29.475	5.6647e-08	4.9862e-07	Mmadhc	"methylmalonic aciduria (cobalamin deficiency) cblD type, with homocystinuria"	0.8497
11813	0.69644	9.4907	29.312	6.1609e-08	5.3933e-07	Apoc2	apolipoprotein C-II	0.69644
214403	-0.71094	7.8434	29.31	6.1672e-08	5.3933e-07	Gm4788	predicted gene 4788	-0.71094
66868	-0.92107	6.7986	29.226	6.4423e-08	5.6097e-07	Mfsd1	major facilitator superfamily domain containing 1	-0.92107
76267	-0.81366	8.7049	29.106	6.8511e-08	5.9148e-07	Fads1	fatty acid desaturase 1	-0.81366
433375	-0.66202	8.3553	29.066	6.9945e-08	6.0023e-07	Creg1	cellular repressor of E1A-stimulated genes 1	-0.66202
243371	-0.9357	6.9155	28.788	8.0767e-08	6.8993e-07	Lrrc61	leucine rich repeat containing 61	-0.9357
19089	0.93381	6.6797	28.677	8.5533e-08	7.2605e-07	Prkcsh	protein kinase C substrate 80K-H	0.93381
108156	-0.87402	7.6725	28.526	9.2452e-08	7.8313e-07	Mthfd1	"methylenetetrahydrofolate dehydrogenase (NADP+ dependent), methenyltetrahydrofolate cyclohydrolase, formyltetrahydrofolate synthase"	-0.87402
16785	0.65991	8.9887	28.453	9.5996e-08	8.0976e-07	Rpsa	ribosomal protein SA	0.65991
28194	0.68541	8.7398	28.239	1.072e-07	9.0049e-07	Apon	apolipoprotein N	0.68541
19988	0.65535	8.4632	28.199	1.0944e-07	9.1742e-07	Rpl6	ribosomal protein L6	0.65535
56188	-0.85752	7.268	28.151	1.1223e-07	9.3647e-07	Fxyd1	FXYD domain-containing ion transport regulator 1	-0.85752
100198	0.84679	7.4215	28.148	1.124e-07	9.3647e-07	H6pd	hexose-6-phosphate dehydrogenase (glucose 1-dehydrogenase)	0.84679
14874	-0.66033	8.2473	28.123	1.1384e-07	9.4452e-07	Gstz1	glutathione transferase zeta 1 (maleylacetoacetate isomerase)	-0.66033
101502	-0.65179	9.1038	28.1	1.1522e-07	9.5211e-07	Hsd3b7	"hydroxy-delta-5-steroid dehydrogenase, 3 beta- and steroid delta-isomerase 7"	-0.65179
16426	0.9604	11.528	27.772	1.3646e-07	1.1192e-06	Itih3	"inter-alpha trypsin inhibitor, heavy chain 3"	0.9604
110095	-0.76604	7.4726	27.766	1.3691e-07	1.1192e-06	Pygl	liver glycogen phosphorylase	-0.76604
67680	-0.72193	7.8987	27.763	1.371e-07	1.1192e-06	Sdhb	"succinate dehydrogenase complex, subunit B, iron sulfur (Ip)"	-0.72193
22333	-0.81642	7.374	27.362	1.6869e-07	1.3661e-06	Vdac1	voltage-dependent anion channel 1	-0.81642
19175	0.65836	8.1005	27.243	1.7942e-07	1.4386e-06	Psmb6	"proteasome (prosome, macropain) subunit, beta type 6"	0.65836
27421	-0.9911	6.5393	27.232	1.804e-07	1.4436e-06	Abcc6	"ATP-binding cassette, sub-family C (CFTR/MRP), member 6"	-0.9911
111175	-0.74139	8.0947	27.1	1.9317e-07	1.5366e-06	Pecr	peroxisomal trans-2-enoyl-CoA reductase	-0.74139
104303	0.96026	7.1341	26.919	2.1214e-07	1.6842e-06	Arl1	ADP-ribosylation factor-like 1	0.96026
15112	-0.67803	7.996	26.798	2.2584e-07	1.779e-06	Hao1	"hydroxyacid oxidase 1, liver"	-0.67803
68352	-0.87453	7.2164	26.74	2.3272e-07	1.8297e-06	Aspdh	aspartate dehydrogenase domain containing	-0.87453
68375	0.77286	7.4297	26.669	2.4141e-07	1.8924e-06	Ndufa8	NADH:ubiquinone oxidoreductase subunit A8	0.77286
11364	-0.71965	8.0311	26.621	2.4757e-07	1.9352e-06	Acadm	"acyl-Coenzyme A dehydrogenase, medium chain"	-0.71965
209692	-0.98333	6.3875	26.576	2.5334e-07	1.9764e-06	Dhtkd1	dehydrogenase E1 and transketolase domain containing 1	-0.98333
13109	-0.95016	9.2272	26.564	2.549e-07	1.9848e-06	Cyp2j5	"cytochrome P450, family 2, subfamily j, polypeptide 5"	-0.95016
12313	0.83805	7.1514	26.466	2.6818e-07	2.0762e-06	Calm1	calmodulin 1	0.83805
100316682	-0.88981	7.3514	26.061	3.3085e-07	2.5468e-06	Mir1892	microRNA 1892	-0.88981
11773	0.805	7.1403	26.03	3.3612e-07	2.5813e-06	Ap2m1	"adaptor-related protein complex 2, mu 1 subunit"	0.805
69920	0.93898	6.8578	26.027	3.3661e-07	2.5813e-06	Polr2i	polymerase (RNA) II (DNA directed) polypeptide I	0.93898
68292	0.8553	6.9818	25.934	3.5328e-07	2.704e-06	Stt3b	"STT3, subunit of the oligosaccharyltransferase complex, homolog B (S. cerevisiae)"	0.8553
12010	-0.81415	11.186	25.893	3.6085e-07	2.7567e-06	B2m	beta-2 microglobulin	-0.81415
11927	0.63575	9.0709	25.883	3.6272e-07	2.7658e-06	Atox1	antioxidant 1 copper chaperone	0.63575
76263	-0.78423	7.6393	25.768	3.8507e-07	2.9307e-06	Gstk1	glutathione S-transferase kappa 1	-0.78423
67695	0.93102	6.4475	25.743	3.9e-07	2.9607e-06	Ost4	oligosaccharyltransferase complex subunit 4 (non-catalytic)	0.93102
76184	-0.69018	7.7404	25.714	3.9597e-07	2.9801e-06	Abca6	"ATP-binding cassette, sub-family A (ABC1), member 6"	-0.69018
80876	0.70878	9.3846	25.597	4.207e-07	3.1603e-06	Ifitm2	interferon induced transmembrane protein 2	0.70878
11949	-0.6571	8.9083	25.542	4.3288e-07	3.2458e-06	Atp5c1	"ATP synthase, H+ transporting, mitochondrial F1 complex, gamma polypeptide 1"	-0.6571
69162	0.99506	6.1165	25.456	4.5268e-07	3.3817e-06	Sec31a	Sec31 homolog A (S. cerevisiae)	0.99506
15486	-0.79428	7.5633	25.279	4.9617e-07	3.693e-06	Hsd17b2	hydroxysteroid (17-beta) dehydrogenase 2	-0.79428
19173	0.73442	7.3484	25.117	5.3957e-07	4.0013e-06	Psmb5	"proteasome (prosome, macropain) subunit, beta type 5"	0.73442
76299	0.97731	6.3691	24.949	5.8861e-07	4.3411e-06	Erp44	endoplasmic reticulum protein 44	0.97731
674597	0.96379	6.2742	24.933	5.9352e-07	4.3615e-06	Gm9625	predicted gene 9625	0.96379
270076	-0.70086	8.765	24.882	6.0939e-07	4.47e-06	Gcdh	glutaryl-Coenzyme A dehydrogenase	-0.70086
27979	0.9067	6.4572	24.757	6.5025e-07	4.7295e-06	Eif3b	"eukaryotic translation initiation factor 3, subunit B"	0.9067
104174	-0.70552	8.0647	24.52	7.3547e-07	5.3177e-06	Gldc	glycine decarboxylase	-0.70552
57875	0.76228	6.9242	24.41	7.785e-07	5.6188e-06	Angptl4	angiopoietin-like 4	0.76228
13849	-0.81768	8.6443	24.31	8.1995e-07	5.8969e-06	Ephx1	"epoxide hydrolase 1, microsomal"	-0.81768
18563	0.60948	8.5924	24.253	8.4468e-07	6.032e-06	Pcx	pyruvate carboxylase	0.60948
100526475	-0.72663	7.6704	24.139	8.9647e-07	6.3898e-06	Mir3076	microRNA 3076	-0.72663
30791	0.91013	6.3168	24.135	8.9796e-07	6.3898e-06	Slc39a1	"solute carrier family 39 (zinc transporter), member 1"	0.91013
15108	-0.77535	7.3471	24.041	9.4299e-07	6.6868e-06	Hsd17b10	hydroxysteroid (17-beta) dehydrogenase 10	-0.77535
106529	-0.66243	8.4428	24.034	9.4635e-07	6.6872e-06	Tecr	"trans-2,3-enoyl-CoA reductase"	-0.66243
17777	0.66363	7.691	23.977	9.748e-07	6.8643e-06	Mttp	microsomal triglyceride transfer protein	0.66363
14630	-0.98552	6.2478	23.948	9.8989e-07	6.9505e-06	Gclm	"glutamate-cysteine ligase, modifier subunit"	-0.98552
19324	0.87708	6.584	23.892	1.0192e-06	7.1394e-06	Rab1a	"RAB1A, member RAS oncogene family"	0.87708
63959	-0.75607	7.9141	23.878	1.0263e-06	7.1773e-06	Slc29a1	"solute carrier family 29 (nucleoside transporters), member 1"	-0.75607
66834	-0.82224	6.9089	23.663	1.1478e-06	8.0128e-06	Acot13	acyl-CoA thioesterase 13	-0.82224
66925	-0.58896	8.3443	23.373	1.3342e-06	9.266e-06	Sdhd	"succinate dehydrogenase complex, subunit D, integral membrane protein"	-0.58896
20848	0.89261	6.3507	23.366	1.3394e-06	9.2866e-06	Stat3	signal transducer and activator of transcription 3	0.89261
215210	0.84855	6.554	23.327	1.3664e-06	9.4575e-06	Tmem120a	transmembrane protein 120A	0.84855
66141	0.72637	9.1387	23.096	1.5414e-06	1.0578e-05	Ifitm3	interferon induced transmembrane protein 3	0.72637
75986	-0.80501	7.5358	23.027	1.5972e-06	1.0943e-05	Agmat	agmatine ureohydrolase (agmatinase)	-0.80501
12012	-0.68879	7.5544	22.976	1.6406e-06	1.1202e-05	Baat	bile acid-Coenzyme A: amino acid N-acyltransferase	-0.68879
12330	0.57422	8.9259	22.955	1.658e-06	1.1302e-05	Canx	calnexin	0.57422
20397	-0.93529	6.4348	22.952	1.6613e-06	1.1306e-05	Sgpl1	sphingosine phosphate lyase 1	-0.93529
56494	0.92744	6.2836	22.811	1.7874e-06	1.2137e-05	Gosr2	golgi SNAP receptor complex member 2	0.92744
11758	-0.61253	8.0104	22.809	1.7896e-06	1.2137e-05	Prdx6	peroxiredoxin 6	-0.61253
15445	-0.85247	11.33	22.402	2.2116e-06	1.49e-05	Hpd	4-hydroxyphenylpyruvic acid dioxygenase	-0.85247
20363	-0.99106	11.983	22.376	2.242e-06	1.508e-05	Selenop	selenoprotein P	-0.99106
56448	-0.86256	6.7554	22.369	2.2499e-06	1.5096e-05	Cyp2d22	"cytochrome P450, family 2, subfamily d, polypeptide 22"	-0.86256
11722	-0.75091	7.2037	22.322	2.306e-06	1.5433e-05	Amy1	"amylase 1, salivary"	-0.75091
56248	-0.62488	7.8122	22.311	2.3191e-06	1.5495e-05	Ak3	adenylate kinase 3	-0.62488
67673	0.5665	8.2668	22.109	2.5765e-06	1.7159e-05	Elob	elongin B	0.5665
20334	0.76187	6.6563	21.862	2.9293e-06	1.9476e-05	Sec23a	"SEC23 homolog A, COPII coat complex component"	0.76187
66154	-0.65924	7.7447	21.677	3.2259e-06	2.1342e-05	Tmem14c	transmembrane protein 14C	-0.65924
15107	-0.74035	7.2616	21.62	3.324e-06	2.192e-05	Hadh	hydroxyacyl-Coenzyme A dehydrogenase	-0.74035
13482	-0.90571	6.409	21.46	3.6123e-06	2.3667e-05	Dpp4	dipeptidylpeptidase 4	-0.90571
11461	0.71293	10.908	21.355	3.8154e-06	2.4917e-05	Actb	"actin, beta"	0.71293
20042	0.64118	9.3923	21.273	3.983e-06	2.597e-05	Rps12	ribosomal protein S12	0.64118
97541	0.93535	6.0647	21.207	4.122e-06	2.679e-05	Qars	glutaminyl-tRNA synthetase	0.93535
67054	-0.67063	8.0676	21.144	4.2593e-06	2.7593e-05	Paics	"phosphoribosylaminoimidazole carboxylase, phosphoribosylaminoribosylaminoimidazole, succinocarboxamide synthetase"	-0.67063
276770	0.57413	8.2243	21.138	4.273e-06	2.7638e-05	Eif5a	eukaryotic translation initiation factor 5A	0.57413
226654	-0.96576	6.6235	20.976	4.6506e-06	2.991e-05	Tstd1	thiosulfate sulfurtransferase (rhodanese)-like domain containing 1	-0.96576
21937	0.8392	6.4049	20.975	4.6538e-06	2.991e-05	Tnfrsf1a	"tumor necrosis factor receptor superfamily, member 1a"	0.8392
14694	0.61655	7.8662	20.969	4.6669e-06	2.9947e-05	Rack1	receptor for activated C kinase 1	0.61655
68180	-0.9551	6.0695	20.948	4.7202e-06	3.0214e-05	Hyi	hydroxypyruvate isomerase (putative)	-0.9551
212933	-0.94817	6.1659	20.946	4.7236e-06	3.0214e-05	Pm20d1	peptidase M20 domain containing 1	-0.94817
26378	-0.78988	7.3844	20.907	4.8211e-06	3.079e-05	Decr2	"2-4-dienoyl-Coenzyme A reductase 2, peroxisomal"	-0.78988
12038	-0.99899	5.9913	20.797	5.1054e-06	3.2554e-05	Bche	butyrylcholinesterase	-0.99899
67130	-0.54712	8.7623	20.739	5.2623e-06	3.3449e-05	Ndufa6	NADH:ubiquinone oxidoreductase subunit A6	-0.54712
110391	-0.75348	8.5455	20.683	5.4197e-06	3.4396e-05	Qdpr	quinoid dihydropteridine reductase	-0.75348
15115	0.93209	6.1904	20.667	5.465e-06	3.4629e-05	Hars	histidyl-tRNA synthetase	0.93209
208677	0.60784	7.8062	20.487	6.0053e-06	3.7933e-05	Creb3l3	cAMP responsive element binding protein 3-like 3	0.60784
13806	0.70593	7.6465	20.427	6.1958e-06	3.9016e-05	Eno1	"enolase 1, alpha non-neuron"	0.70593
110382	0.85834	7.1067	20.417	6.226e-06	3.9144e-05	C8b	"complement component 8, beta polypeptide"	0.85834
21452	-0.71514	7.1326	20.393	6.3059e-06	3.9585e-05	Tcn2	transcobalamin 2	-0.71514
241274	0.92234	6.0509	20.331	6.5125e-06	4.0756e-05	Pnpla7	patatin-like phospholipase domain containing 7	0.92234
27207	0.56858	9.8284	20.301	6.615e-06	4.127e-05	Rps11	ribosomal protein S11	0.56858
73724	-0.92842	6.246	20.201	6.9717e-06	4.3295e-05	Mcee	methylmalonyl CoA epimerase	-0.92842
105246912	-0.93383	6.1941	20.127	7.2476e-06	4.4871e-05	Gm42109	"predicted gene, 42109"	-0.93383
11905	-0.53884	9.8174	20.12	7.272e-06	4.4953e-05	Serpinc1	"serine (or cysteine) peptidase inhibitor, clade C (antithrombin), member 1"	-0.53884
23997	0.88693	6.6054	19.979	7.8309e-06	4.8334e-05	Psmd13	"proteasome (prosome, macropain) 26S subunit, non-ATPase, 13"	0.88693
53415	-0.91043	6.0432	19.963	7.8939e-06	4.8649e-05	Htatip2	HIV-1 Tat interactive protein 2	-0.91043
232086	-0.81636	6.7953	19.941	7.9873e-06	4.915e-05	Tmem150a	transmembrane protein 150A	-0.81636
65963	0.55331	8.0575	19.808	8.5638e-06	5.2247e-05	Tmem176b	transmembrane protein 176B	0.55331
14863	-0.7128	8.7904	19.807	8.568e-06	5.2247e-05	Gstm2	"glutathione S-transferase, mu 2"	-0.7128
667951	-0.7419	9.2209	19.752	8.817e-06	5.3684e-05	Gm8893	predicted gene 8893	-0.7419
11958	-0.65995	9.0639	19.642	9.3381e-06	5.6687e-05	Atp5k	"ATP synthase, H+ transporting, mitochondrial F1F0 complex, subunit E"	-0.65995
225896	-0.61322	7.686	19.493	1.0099e-05	6.1212e-05	Ubxn1	UBX domain protein 1	-0.61322
12631	0.67476	7.152	19.446	1.0348e-05	6.2629e-05	Cfl1	"cofilin 1, non-muscle"	0.67476
57874	0.80814	7.3313	19.22	1.1648e-05	7.0078e-05	Hacd3	3-hydroxyacyl-CoA dehydratase 3	0.80814
19184	0.72875	7.1498	19.131	1.2202e-05	7.3191e-05	Psmc5	"protease (prosome, macropain) 26S subunit, ATPase 5"	0.72875
12040	-0.65504	7.4062	19.122	1.2265e-05	7.3465e-05	Bckdhb	"branched chain ketoacid dehydrogenase E1, beta polypeptide"	-0.65504
110695	-0.65935	8.1369	19.075	1.2567e-05	7.5159e-05	Aldh7a1	"aldehyde dehydrogenase family 7, member A1"	-0.65935
26396	0.9107	5.9712	18.965	1.3315e-05	7.9408e-05	Map2k2	mitogen-activated protein kinase kinase 2	0.9107
56373	0.54598	9.1598	18.944	1.3463e-05	8.0164e-05	Cpb2	carboxypeptidase B2 (plasma)	0.54598
55949	0.54528	8.4182	18.941	1.3486e-05	8.0182e-05	Eef1b2	eukaryotic translation elongation factor 1 beta 2	0.54528
70231	0.92673	5.8455	18.914	1.3676e-05	8.1138e-05	Gorasp2	golgi reassembly stacking protein 2	0.92673
20055	0.6794	8.0466	18.91	1.3705e-05	8.1138e-05	Rps16	ribosomal protein S16	0.6794
19123	-0.53363	9.154	18.91	1.3707e-05	8.1138e-05	Proc	protein C	-0.53363
192193	0.69518	7.0756	18.906	1.373e-05	8.1155e-05	Edem1	"ER degradation enhancer, mannosidase alpha-like 1"	0.69518
50500	-0.60608	8.0597	18.889	1.3857e-05	8.1789e-05	Ttpa	tocopherol (alpha) transfer protein	-0.60608
234734	0.85081	6.3524	18.882	1.3907e-05	8.1966e-05	Aars	alanyl-tRNA synthetase	0.85081
21762	0.61014	7.6275	18.832	1.4276e-05	8.3862e-05	Psmd2	"proteasome (prosome, macropain) 26S subunit, non-ATPase, 2"	0.61014
107747	-0.88023	10.091	18.83	1.4291e-05	8.3862e-05	Aldh1l1	"aldehyde dehydrogenase 1 family, member L1"	-0.88023
20463	-0.67238	7.0587	18.719	1.5145e-05	8.8745e-05	Cox7a2l	cytochrome c oxidase subunit 7A2 like	-0.67238
102465886	0.8466	6.3502	18.704	1.5267e-05	8.9198e-05	Mir8094	microRNA 8094	0.8466
12039	-0.69587	7.0623	18.559	1.6471e-05	9.5683e-05	Bckdha	"branched chain ketoacid dehydrogenase E1, alpha polypeptide"	-0.69587
19942	0.54307	8.3145	18.495	1.7034e-05	9.8813e-05	Rpl27	ribosomal protein L27	0.54307
75565	-0.93784	6.0071	18.487	1.7105e-05	9.9083e-05	Sgf29	SAGA complex associated factor 29	-0.93784
23923	-0.90184	6.1896	18.451	1.7431e-05	0.00010075	Aadat	aminoadipate aminotransferase	-0.90184
11807	-0.892	14.336	18.45	1.7444e-05	0.00010075	Apoa2	apolipoprotein A-II	-0.892
20103	0.56192	8.7688	18.383	1.8071e-05	0.00010423	Rps5	ribosomal protein S5	0.56192
110213	-0.58906	9.5888	18.377	1.8127e-05	0.0001044	Tmbim6	transmembrane BAX inhibitor motif containing 6	-0.58906
53382	0.76396	6.775	18.303	1.8842e-05	0.00010821	Txnl1	thioredoxin-like 1	0.76396
66844	0.76978	6.4234	18.285	1.9021e-05	0.00010909	Ormdl2	ORM1-like 2 (S. cerevisiae)	0.76978
433182	0.97503	5.6154	18.249	1.938e-05	0.00011083	Eno1b	"enolase 1B, retrotransposed"	0.97503
59022	0.54387	8.0621	18.226	1.9615e-05	0.00011202	Edf1	endothelial differentiation-related factor 1	0.54387
110842	-0.53592	9.0171	18.21	1.9787e-05	0.00011284	Etfa	"electron transferring flavoprotein, alpha polypeptide"	-0.53592
12460	-0.58919	8.1017	18.193	1.9966e-05	0.0001137	Ccs	copper chaperone for superoxide dismutase	-0.58919
20364	-0.71795	6.9312	18.141	2.0514e-05	0.00011649	Selenow	selenoprotein W	-0.71795
14917	0.91886	5.9506	18.125	2.0684e-05	0.00011729	Gucy2c	guanylate cyclase 2c	0.91886
107869	-0.99187	8.2385	18.047	2.1553e-05	0.00012188	Cth	cystathionase (cystathionine gamma-lyase)	-0.99187
57377	0.91429	5.9898	18.044	2.1589e-05	0.00012192	Mogs	mannosyl-oligosaccharide glucosidase	0.91429
14412	-0.64786	7.3079	17.963	2.253e-05	0.00012705	Slc6a13	"solute carrier family 6 (neurotransmitter transporter, GABA), member 13"	-0.64786
114664	-0.9867	5.6178	17.913	2.3126e-05	0.00013023	Hsd17b11	hydroxysteroid (17-beta) dehydrogenase 11	-0.9867
17069	-0.7787	7.6154	17.846	2.3956e-05	0.00013454	Ly6e	"lymphocyte antigen 6 complex, locus E"	-0.7787
110821	-0.91455	5.9862	17.846	2.3958e-05	0.00013454	Pcca	"propionyl-Coenzyme A carboxylase, alpha polypeptide"	-0.91455
66945	-0.50918	8.4139	17.807	2.4443e-05	0.00013689	Sdha	"succinate dehydrogenase complex, subunit A, flavoprotein (Fp)"	-0.50918
231691	-0.75674	8.3772	17.772	2.4905e-05	0.00013909	Sds	serine dehydratase	-0.75674
69574	-0.72322	7.4894	17.698	2.5884e-05	0.00014396	Cmbl	carboxymethylenebutenolidase-like (Pseudomonas)	-0.72322
60440	-0.99661	6.8059	17.659	2.643e-05	0.00014659	Iigp1	interferon inducible GTPase 1	-0.99661
231889	0.75956	6.4722	17.606	2.7167e-05	0.00015027	Bud31	BUD31 homolog	0.75956
14317	-0.54082	7.944	17.602	2.7237e-05	0.00015039	Ftcd	formiminotransferase cyclodeaminase	-0.54082
76959	0.70746	6.6531	17.6	2.7263e-05	0.00015039	Chmp5	charged multivesicular body protein 5	0.70746
67891	0.54177	9.7586	17.501	2.8718e-05	0.00015799	Rpl4	ribosomal protein L4	0.54177
20193	-0.62441	7.3228	17.497	2.8783e-05	0.00015813	S100a1	S100 calcium binding protein A1	-0.62441
13036	-0.54005	7.9756	17.459	2.9358e-05	0.00016107	Ctsh	cathepsin H	-0.54005
71817	-0.6821	6.837	17.453	2.9448e-05	0.00016135	Tmem50a	transmembrane protein 50A	-0.6821
227648	0.8656	5.8874	17.427	2.9851e-05	0.00016333	Sec16a	"SEC16 homolog A, endoplasmic reticulum export factor"	0.8656
19165	-0.87216	6.4622	17.415	3.0048e-05	0.00016397	Psen2	presenilin 2	-0.87216
68267	0.87805	6.4114	17.4	3.0286e-05	0.00016505	Slc25a22	"solute carrier family 25 (mitochondrial carrier, glutamate), member 22"	0.87805
68137	0.71779	6.7835	17.387	3.0483e-05	0.00016589	Kdelr1	KDEL (Lys-Asp-Glu-Leu) endoplasmic reticulum protein retention receptor 1	0.71779
14121	0.67457	10.943	17.375	3.0689e-05	0.00016679	Fbp1	fructose bisphosphatase 1	0.67457
66661	0.8486	5.9315	17.369	3.0777e-05	0.00016705	Srp72	signal recognition particle 72	0.8486
80888	0.67125	7.6658	17.339	3.1273e-05	0.00016951	Hspb8	heat shock protein 8	0.67125
433256	-0.60693	8.8426	17.283	3.2208e-05	0.00017342	Acsl5	acyl-CoA synthetase long-chain family member 5	-0.60693
68052	0.61921	7.4098	17.236	3.3009e-05	0.00017729	Rps13	ribosomal protein S13	0.61921
104444	0.93258	5.6915	17.236	3.3014e-05	0.00017729	Rexo2	RNA exonuclease 2	0.93258
11812	-0.7533	13.081	17.213	3.3415e-05	0.0001792	Apoc1	apolipoprotein C-I	-0.7533
66058	0.6569	7.0235	17.173	3.4131e-05	0.0001828	Tmem176a	transmembrane protein 176A	0.6569
66307	-0.78126	6.4499	17.155	3.4458e-05	0.0001843	Isoc1	isochorismatase domain containing 1	-0.78126
20148	-0.78241	6.9054	17.137	3.4774e-05	0.00018575	Dhrs3	dehydrogenase/reductase (SDR family) member 3	-0.78241
11611	-0.81798	9.8063	17.096	3.5532e-05	0.00018955	Agxt	alanine-glyoxylate aminotransferase	-0.81798
103140	-0.90378	6.1865	17.014	3.7106e-05	0.00019743	Gstt3	"glutathione S-transferase, theta 3"	-0.90378
17886	0.75356	6.4344	17.01	3.7185e-05	0.00019759	Myh9	"myosin, heavy polypeptide 9, non-muscle"	0.75356
269951	-0.63464	7.7451	16.983	3.7714e-05	0.00020014	Idh2	"isocitrate dehydrogenase 2 (NADP+), mitochondrial"	-0.63464
268756	-0.58963	8.6035	16.93	3.8793e-05	0.00020559	Gulo	gulonolactone (L-) oxidase	-0.58963
68477	-0.91387	5.8103	16.881	3.98e-05	0.00021065	Rmnd5a	required for meiotic nuclear division 5 homolog A	-0.91387
74156	-0.73655	6.5818	16.841	4.0653e-05	0.00021461	Acot12	acyl-CoA thioesterase 12	-0.73655
13681	0.52608	8.5185	16.818	4.1148e-05	0.00021694	Eif4a1	eukaryotic translation initiation factor 4A1	0.52608
67186	0.52417	8.0332	16.809	4.1332e-05	0.00021763	Rplp2	"ribosomal protein, large P2"	0.52417
70349	0.72557	6.484	16.792	4.1716e-05	0.00021936	Copb1	"coatomer protein complex, subunit beta 1"	0.72557
109168	-0.93515	5.74	16.671	4.4457e-05	0.00023347	Atl3	atlastin GTPase 3	-0.93515
18534	-0.76963	11.266	16.613	4.5839e-05	0.00023979	Pck1	"phosphoenolpyruvate carboxykinase 1, cytosolic"	-0.76963
15288	0.81454	6.1686	16.544	4.7536e-05	0.00024803	Hmbs	hydroxymethylbilane synthase	0.81454
14865	-0.98269	5.7676	16.509	4.8412e-05	0.00025196	Gstm4	"glutathione S-transferase, mu 4"	-0.98269
17319	0.57674	8.1444	16.468	4.9484e-05	0.00025655	Mif	macrophage migration inhibitory factor (glycosylation-inhibiting factor)	0.57674
208643	0.52439	7.897	16.33	5.3204e-05	0.00027478	Eif4g1	"eukaryotic translation initiation factor 4, gamma 1"	0.52439
20867	0.79036	6.6599	16.272	5.4859e-05	0.00028296	Stip1	stress-induced phosphoprotein 1	0.79036
66948	-0.90697	5.7444	16.242	5.5743e-05	0.00028716	Acad8	"acyl-Coenzyme A dehydrogenase family, member 8"	-0.90697
19039	0.8482	5.7642	16.163	5.8129e-05	0.0002983	Lgals3bp	"lectin, galactoside-binding, soluble, 3 binding protein"	0.8482
78294	0.60322	8.5026	16.157	5.8301e-05	0.0002985	Rps27a	ribosomal protein S27A	0.60322
230163	0.80845	12.235	16.156	5.833e-05	0.0002985	Aldob	"aldolase B, fructose-bisphosphate"	0.80845
11972	0.67217	6.8053	16.153	5.8421e-05	0.0002985	Atp6v0d1	"ATPase, H+ transporting, lysosomal V0 subunit D1"	0.67217
59028	-0.64204	6.8566	16.152	5.8461e-05	0.0002985	Rcl1	RNA terminal phosphate cyclase-like 1	-0.64204
12266	0.85333	13.784	16.069	6.1076e-05	0.00031145	C3	complement component 3	0.85333
71900	-0.65484	6.7196	15.975	6.4179e-05	0.00032646	Tmem106b	transmembrane protein 106B	-0.65484
13180	-0.50473	9.0514	15.966	6.4493e-05	0.00032764	Pcbd1	pterin 4 alpha carbinolamine dehydratase/dimerization cofactor of hepatocyte nuclear factor 1 alpha (TCF1) 1	-0.50473
74147	-0.62998	7.8275	15.921	6.6031e-05	0.00033462	Ehhadh	"enoyl-Coenzyme A, hydratase/3-hydroxyacyl Coenzyme A dehydrogenase"	-0.62998
234673	-0.61453	7.7643	15.903	6.666e-05	0.00033738	Ces2e	carboxylesterase 2E	-0.61453
12870	0.51183	9.8853	15.895	6.6939e-05	0.00033837	Cp	ceruloplasmin	0.51183
12355	-0.81092	6.6083	15.709	7.3859e-05	0.0003715	Nr1i3	"nuclear receptor subfamily 1, group I, member 3"	-0.81092
68585	-0.80637	6.0568	15.643	7.6493e-05	0.00038427	Rtn4	reticulon 4	-0.80637
19899	0.52568	7.8287	15.616	7.7575e-05	0.00038922	Rpl18	ribosomal protein L18	0.52568
97998	-0.99032	5.4341	15.546	8.0539e-05	0.00040359	Deptor	DEP domain containing MTOR-interacting protein	-0.99032
11287	0.64481	11.784	15.522	8.1546e-05	0.00040813	Pzp	"PZP, alpha-2-macroglobulin like"	0.64481
18226	0.92586	5.668	15.451	8.4682e-05	0.00042331	Nup62	nucleoporin 62	0.92586
66142	-0.48256	8.7383	15.442	8.507e-05	0.00042472	Cox7b	cytochrome c oxidase subunit 7B	-0.48256
12509	-0.9623	5.4315	15.426	8.5821e-05	0.00042794	Cd59a	CD59a antigen	-0.9623
64898	-0.86863	5.8302	15.384	8.7714e-05	0.00043631	Lpin2	lipin 2	-0.86863
16149	-0.92115	7.3535	15.355	8.9092e-05	0.00044262	Cd74	"CD74 antigen (invariant polypeptide of major histocompatibility complex, class II antigen-associated)"	-0.92115
104721	0.79228	6.1423	15.346	8.9522e-05	0.00044421	Ddx1	DEAD (Asp-Glu-Ala-Asp) box polypeptide 1	0.79228
103142	-0.73187	6.9131	15.334	9.008e-05	0.00044643	Rdh9	retinol dehydrogenase 9	-0.73187
68347	-0.55023	7.5661	15.312	9.1125e-05	0.00045106	Mettl26	methyltransferase like 26	-0.55023
12892	0.72206	6.4274	15.266	9.3399e-05	0.00046175	Cpox	coproporphyrinogen oxidase	0.72206
72029	0.87794	5.592	15.24	9.4702e-05	0.00046762	Cnpy3	canopy FGF signaling regulator 3	0.87794
66594	-0.45446	8.9457	15.145	9.9561e-05	0.00049042	Uqcr11	"ubiquinol-cytochrome c reductase, complex III subunit XI"	-0.45446
74129	-0.53048	8.4765	15.058	0.00010424	0.00051283	Dmgdh	dimethylglycine dehydrogenase precursor	-0.53048
50909	-0.64445	6.8733	15.007	0.0001071	0.00052627	C1ra	"complement component 1, r subcomponent A"	-0.64445
13113	0.75255	6.3424	14.907	0.00011293	0.00055359	Cyp3a13	"cytochrome P450, family 3, subfamily a, polypeptide 13"	0.75255
22121	0.59993	10.313	14.878	0.00011471	0.00056092	Rpl13a	ribosomal protein L13A	0.59993
68035	0.91595	5.3487	14.774	0.00012118	0.00059117	Rbm42	RNA binding motif protein 42	0.91595
107045	0.80441	5.8341	14.75	0.00012274	0.00059803	Lars	leucyl-tRNA synthetase	0.80441
56347	0.58584	7.1888	14.737	0.00012358	0.00060071	Eif3c	"eukaryotic translation initiation factor 3, subunit C"	0.58584
622402	-0.63976	6.848	14.661	0.00012865	0.00062384	Akr1c12	"aldo-keto reductase family 1, member C12"	-0.63976
23996	0.89531	6.7769	14.639	0.0001302	0.00063059	Psmc4	"proteasome (prosome, macropain) 26S subunit, ATPase, 4"	0.89531
192169	0.88813	5.5715	14.602	0.00013275	0.00064216	Ufsp2	UFM1-specific peptidase 2	0.88813
19299	-0.53577	7.5915	14.591	0.00013355	0.00064529	Abcd3	"ATP-binding cassette, sub-family D (ALD), member 3"	-0.53577
545366	-0.49322	9.0712	14.576	0.00013461	0.00064963	Cfhr2	complement factor H-related 2	-0.49322
13171	-0.77615	6.3123	14.486	0.0001412	0.0006806	Dbt	dihydrolipoamide branched chain transacylase E2	-0.77615
16179	0.8065	5.8622	14.479	0.00014177	0.00068254	Irak1	interleukin-1 receptor-associated kinase 1	0.8065
56050	-0.7885	6.0531	14.466	0.00014272	0.00068631	Cyp39a1	"cytochrome P450, family 39, subfamily a, polypeptide 1"	-0.7885
394430	-0.58934	9.3098	14.443	0.00014445	0.00069301	Ugt1a10	"UDP glycosyltransferase 1 family, polypeptide A10"	-0.58934
22017	-0.74445	6.3807	14.422	0.00014611	0.00070012	Tpmt	thiopurine methyltransferase	-0.74445
64294	0.76115	6.1564	14.414	0.00014669	0.00070124	Itm2c	integral membrane protein 2C	0.76115
19943	0.44873	8.468	14.363	0.00015072	0.00071967	Rpl28	ribosomal protein L28	0.44873
12007	-0.46952	10.095	14.354	0.00015142	0.00072216	Azgp1	"alpha-2-glycoprotein 1, zinc"	-0.46952
67998	-0.8543	5.7311	14.298	0.00015601	0.00074226	Retreg3	reticulophagy regulator family member 3	-0.8543
56189	-0.50921	8.0061	14.286	0.00015706	0.00074642	Prodh2	proline dehydrogenase (oxidase) 2	-0.50921
216150	0.5564	7.4084	14.227	0.00016206	0.00076654	Cdc34	cell division cycle 34	0.5564
59044	-0.64492	6.7789	14.219	0.00016272	0.00076881	Rnf130	ring finger protein 130	-0.64492
735283	0.92284	5.2814	14.192	0.00016503	0.00077881	Mir702	microRNA 702	0.92284
641376	-0.80684	5.9181	14.097	0.0001736	0.00081827	Tomm40l	translocase of outer mitochondrial membrane 40-like	-0.80684
103149	-0.61187	7.0215	14.092	0.00017412	0.0008198	Upb1	"ureidopropionase, beta"	-0.61187
19141	0.68208	7.0175	14.072	0.00017594	0.00082738	Lgmn	legumain	0.68208
27367	0.4466	8.5284	14.062	0.00017692	0.00083104	Rpl3	ribosomal protein L3	0.4466
227937	-0.89694	5.5904	14.044	0.00017857	0.00083781	Pkp4	plakophilin 4	-0.89694
15139	-0.51637	9.373	13.976	0.00018517	0.00086678	Hc	hemolytic complement	-0.51637
100041835	0.46177	8.769	13.95	0.00018775	0.00087783	Gm10039	predicted pseudogene 10039	0.46177
19156	-0.48409	8.9524	13.934	0.00018934	0.00088425	Psap	prosaposin	-0.48409
64339	0.76783	6.0188	13.93	0.00018977	0.00088523	Fndc4	fibronectin type III domain containing 4	0.76783
12818	-0.86537	5.6326	13.88	0.00019482	0.00090776	Col14a1	"collagen, type XIV, alpha 1"	-0.86537
50762	0.753	5.8734	13.869	0.00019603	0.00091161	Fbxo6	F-box protein 6	0.753
66540	-0.9439	5.335	13.866	0.00019628	0.00091161	Fam107b	"family with sequence similarity 107, member B"	-0.9439
74140	0.76816	5.8899	13.866	0.00019633	0.00091161	Tm9sf1	transmembrane 9 superfamily member 1	0.76816
74159	-0.74627	6.1284	13.855	0.00019745	0.00091471	Acbd5	acyl-Coenzyme A binding domain containing 5	-0.74627
18655	0.45127	8.8046	13.853	0.00019773	0.00091498	Pgk1	phosphoglycerate kinase 1	0.45127
13885	-0.47041	8.042	13.834	0.00019968	0.00092097	Esd	esterase D/formylglutathione hydrolase	-0.47041
52014	0.98372	5.0864	13.834	0.00019971	0.00092097	Nus1	NUS1 dehydrodolichyl diphosphate synthase subunit	0.98372
68463	-0.73222	6.5966	13.802	0.00020307	0.00093542	Mrpl14	mitochondrial ribosomal protein L14	-0.73222
225884	0.78979	6.2369	13.794	0.00020399	0.00093858	Gstp3	glutathione S-transferase pi 3	0.78979
106766	0.78731	5.9676	13.732	0.00021082	0.0009689	Stap2	signal transducing adaptor family member 2	0.78731
20526	-0.64345	7.4198	13.73	0.00021106	0.00096891	Slc2a2	"solute carrier family 2 (facilitated glucose transporter), member 2"	-0.64345
226849	-0.71964	6.4559	13.727	0.00021138	0.00096927	Ppp2r5a	"protein phosphatase 2, regulatory subunit B', alpha"	-0.71964
67812	0.8013	6.0814	13.714	0.00021288	0.00097505	Ubxn4	UBX domain protein 4	0.8013
100417807	-0.76498	6.6595	13.702	0.00021418	0.00097992	Gm18840	"predicted gene, 18840"	-0.76498
26451	0.45688	8.4926	13.63	0.00022264	0.0010152	Rpl27a	ribosomal protein L27A	0.45688
14870	-0.52864	9.9209	13.575	0.00022924	0.0010417	Gstp1	"glutathione S-transferase, pi 1"	-0.52864
66270	-0.79542	5.9033	13.54	0.00023355	0.0010578	Retreg1	reticulophagy regulator 1	-0.79542
227298	-0.60133	7.0276	13.485	0.00024044	0.0010853	Retreg2	reticulophagy regulator family member 2	-0.60133
235339	-0.91649	5.3859	13.474	0.00024186	0.0010905	Dlat	dihydrolipoamide S-acetyltransferase (E2 component of pyruvate dehydrogenase complex)	-0.91649
75735	-0.61303	7.3115	13.417	0.00024929	0.0011228	Pank1	pantothenate kinase 1	-0.61303
227696	-0.79662	5.9845	13.393	0.00025261	0.0011364	Phyhd1	phytanoyl-CoA dioxygenase domain containing 1	-0.79662
21402	-0.45718	8.1838	13.388	0.0002533	0.0011383	Skp1a	S-phase kinase-associated protein 1A	-0.45718
170756	-0.83907	5.2867	13.289	0.00026704	0.0011947	Slc8b1	"solute carrier family 8 (sodium/lithium/calcium exchanger), member B1"	-0.83907
56374	-0.46201	8.1329	13.236	0.00027465	0.0012274	Tmem59	transmembrane protein 59	-0.46201
237320	-0.54547	7.4167	13.231	0.00027537	0.0012293	Aldh8a1	"aldehyde dehydrogenase 8 family, member A1"	-0.54547
13030	-0.53955	7.7423	13.213	0.00027801	0.0012383	Ctsb	cathepsin B	-0.53955
69634	-0.93043	5.2907	13.188	0.00028176	0.0012531	Clybl	citrate lyase beta like	-0.93043
54426	-0.45954	8.1823	13.187	0.00028194	0.0012531	Hgfac	hepatocyte growth factor activator	-0.45954
100042814	0.97437	8.8556	13.184	0.00028236	0.0012536	Apol7d	apolipoprotein L 7d	0.97437
237387	-0.97395	5.4263	13.139	0.00028918	0.001282	Lrrc3	leucine rich repeat containing 3	-0.97395
53356	0.61782	6.8105	13.138	0.00028938	0.001282	Eif3g	"eukaryotic translation initiation factor 3, subunit G"	0.61782
235623	-0.89764	5.4389	13.102	0.00029496	0.0013052	Scap	SREBF chaperone	-0.89764
12269	0.49155	7.8325	13.068	0.0003004	0.0013278	C4bp	complement component 4 binding protein	0.49155
20502	-0.91234	5.3329	13.027	0.00030702	0.0013556	Slc16a2	"solute carrier family 16 (monocarboxylic acid transporters), member 2"	-0.91234
11737	-0.75544	6.2069	12.989	0.0003133	0.0013819	Anp32a	"acidic (leucine-rich) nuclear phosphoprotein 32 family, member A"	-0.75544
170718	-0.57242	6.9848	12.976	0.00031546	0.0013899	Idh3b	isocitrate dehydrogenase 3 (NAD+) beta	-0.57242
57296	0.57874	7.1029	12.951	0.00031977	0.001406	Psmd8	"proteasome (prosome, macropain) 26S subunit, non-ATPase, 8"	0.57874
68943	-0.50072	7.5671	12.951	0.00031981	0.001406	Pink1	PTEN induced putative kinase 1	-0.50072
230721	0.89243	5.2194	12.941	0.00032149	0.0014118	Pabpc4	"poly(A) binding protein, cytoplasmic 4"	0.89243
353502	-0.91426	5.3739	12.877	0.00033265	0.0014593	Hcfc1r1	host cell factor C1 regulator 1 (XPO1-dependent)	-0.91426
27176	0.45246	9.5693	12.859	0.00033583	0.0014704	Rpl7a	ribosomal protein L7A	0.45246
93747	-0.63413	6.5524	12.859	0.00033592	0.0014704	Echs1	"enoyl Coenzyme A hydratase, short chain, 1, mitochondrial"	-0.63413
11818	-0.58017	12.384	12.836	0.00033992	0.0014863	Apoh	apolipoprotein H	-0.58017
18789	0.69116	6.1617	12.765	0.00035319	0.0015393	Papola	poly (A) polymerase alpha	0.69116
66427	-0.55491	7.6177	12.76	0.00035419	0.0015421	Cyb5b	cytochrome b5 type B	-0.55491
11928	0.48694	7.7907	12.728	0.00036029	0.0015669	Atp1a1	"ATPase, Na+/K+ transporting, alpha 1 polypeptide"	0.48694
117147	-0.50234	8.7104	12.717	0.00036236	0.0015742	Acsm1	acyl-CoA synthetase medium-chain family member 1	-0.50234
23897	0.62843	6.7506	12.697	0.00036623	0.0015894	Hax1	HCLS1 associated X-1	0.62843
69635	-0.94821	5.3756	12.685	0.00036855	0.0015977	Dapk1	death associated protein kinase 1	-0.94821
68044	-0.93227	5.4148	12.678	0.00037005	0.0016025	Chac2	"ChaC, cation transport regulator 2"	-0.93227
223776	-0.80053	5.6596	12.653	0.0003749	0.00162	Selenoo	selenoprotein O	-0.80053
269831	-0.55444	6.9775	12.581	0.0003896	0.0016818	Tspan12	tetraspanin 12	-0.55444
13085	-0.42398	8.9316	12.543	0.00039769	0.0017149	Cyp2a12	"cytochrome P450, family 2, subfamily a, polypeptide 12"	-0.42398
20917	-0.51571	7.3966	12.524	0.00040168	0.0017302	Suclg2	"succinate-Coenzyme A ligase, GDP-forming, beta subunit"	-0.51571
100039139	-0.789	10.509	12.439	0.00042041	0.0018089	Ccdc152	coiled-coil domain containing 152	-0.789
100504628	-0.76852	6.0179	12.428	0.00042291	0.0018178	Gm20319	"predicted gene, 20319"	-0.76852
107508	0.78708	5.6174	12.426	0.00042335	0.0018178	Eprs	glutamyl-prolyl-tRNA synthetase	0.78708
67760	-0.80015	7.1256	12.418	0.00042513	0.0018235	Slc38a2	"solute carrier family 38, member 2"	-0.80015
115488078	-0.96395	5.6926	12.327	0.00044645	0.0019129	Gm25776	"predicted gene, 25776"	-0.96395
22213	0.72597	5.7976	12.307	0.00045115	0.001931	Ube2g2	ubiquitin-conjugating enzyme E2G 2	0.72597
68836	0.6121	6.9319	12.282	0.00045724	0.001955	Mrpl52	mitochondrial ribosomal protein L52	0.6121
20305	0.94919	4.6346	12.212	0.00047495	0.0020286	Ccl6	chemokine (C-C motif) ligand 6	0.94919
109801	-0.42273	8.5626	12.203	0.00047705	0.0020311	Glo1	glyoxalase 1	-0.42273
108682	0.72136	6.1556	12.2	0.00047786	0.0020324	Gpt2	glutamic pyruvate transaminase (alanine aminotransferase) 2	0.72136
223918	0.94778	4.9798	12.195	0.0004793	0.0020347	Spryd3	SPRY domain containing 3	0.94778
71898	-0.97415	5.616	12.194	0.0004794	0.0020347	Apol9b	apolipoprotein L 9b	-0.97415
12867	-0.44423	8.7062	12.192	0.00048006	0.0020354	Cox7c	cytochrome c oxidase subunit 7C	-0.44423
102638434	0.91981	7.9903	12.176	0.00048399	0.0020499	Gm16537	predicted gene 16537	0.91981
56040	0.46932	10.65	12.17	0.00048567	0.0020549	Rplp1	"ribosomal protein, large, P1"	0.46932
18186	0.91271	5.0118	12.125	0.00049752	0.0021028	Nrp1	neuropilin 1	0.91271
20224	0.65405	6.4445	12.098	0.00050468	0.0021308	Sar1a	secretion associated Ras related GTPase 1A	0.65405
232493	-0.59023	6.7171	12.092	0.00050642	0.0021359	Gys2	glycogen synthase 2	-0.59023
24017	-0.74892	5.7781	12.067	0.00051309	0.0021618	Rnf13	ring finger protein 13	-0.74892
76187	-0.78173	6.0488	12.057	0.000516	0.0021718	Adhfe1	"alcohol dehydrogenase, iron containing, 1"	-0.78173
80898	-0.73509	5.9029	12.031	0.00052325	0.0022	Erap1	endoplasmic reticulum aminopeptidase 1	-0.73509
71664	0.46349	9.3615	12.023	0.00052556	0.0022074	Mettl7b	methyltransferase like 7B	0.46349
100628611	-0.91269	7.2155	12.02	0.00052623	0.002208	Mir5107	microRNA 5107	-0.91269
12453	-0.58844	6.6599	11.991	0.00053461	0.0022408	Ccni	cyclin I	-0.58844
21767	-0.74884	5.9948	11.987	0.00053578	0.0022434	Tex264	testis expressed gene 264	-0.74884
14245	-0.99864	5.8058	11.974	0.00053955	0.0022553	Lpin1	lipin 1	-0.99864
20655	-0.52232	11.165	11.971	0.00054029	0.0022553	Sod1	"superoxide dismutase 1, soluble"	-0.52232
107476	-0.88076	5.4378	11.961	0.00054336	0.0022658	Acaca	acetyl-Coenzyme A carboxylase alpha	-0.88076
14790	-0.85582	5.4294	11.943	0.00054844	0.0022846	Grcc10	"gene rich cluster, C10 gene"	-0.85582
19186	-0.53152	7.7061	11.925	0.00055371	0.0023007	Psme1	"proteasome (prosome, macropain) activator subunit 1 (PA28 alpha)"	-0.53152
16691	0.96622	8.7817	11.924	0.00055402	0.0023007	Krt8	keratin 8	0.96622
22057	-0.88384	5.5252	11.899	0.00056172	0.0023303	Tob1	transducer of ErbB-2.1	-0.88384
78038	-0.60106	6.6344	11.894	0.00056313	0.0023338	Mccc2	methylcrotonoyl-Coenzyme A carboxylase 2 (beta)	-0.60106
110954	0.51377	10.418	11.885	0.00056596	0.0023431	Rpl10	ribosomal protein L10	0.51377
11750	0.70983	5.9545	11.863	0.00057257	0.0023681	Anxa7	annexin A7	0.70983
67530	-0.48274	8.7335	11.836	0.00058082	0.0023997	Uqcrb	ubiquinol-cytochrome c reductase binding protein	-0.48274
211389	-0.70889	6.3476	11.811	0.0005888	0.0024302	Suox	sulfite oxidase	-0.70889
231070	-0.68777	8.2765	11.8	0.00059222	0.0024419	Insig1	insulin induced gene 1	-0.68777
21881	-0.71149	6.1149	11.789	0.00059597	0.0024548	Tkt	transketolase	-0.71149
26458	-0.52063	9.2914	11.786	0.00059677	0.0024556	Slc27a2	"solute carrier family 27 (fatty acid transporter), member 2"	-0.52063
20229	-0.71771	5.7052	11.742	0.00061101	0.0025091	Sat1	spermidine/spermine N1-acetyl transferase 1	-0.71771
15081	0.53612	7.0311	11.724	0.00061689	0.0025307	H3f3b	H3.3 histone B	0.53612
241877	-0.94586	5.2513	11.714	0.00062018	0.0025416	Slc10a5	"solute carrier family 10 (sodium/bile acid cotransporter family), member 5"	-0.94586
52653	0.85182	5.3293	11.673	0.00063417	0.0025963	Nudcd2	NudC domain containing 2	0.85182
319263	-0.81902	5.5582	11.664	0.00063717	0.002606	Pcmtd1	protein-L-isoaspartate (D-aspartate) O-methyltransferase domain containing 1	-0.81902
385643	0.41634	9.0085	11.65	0.00064208	0.0026234	Kng2	kininogen 2	0.41634
12972	-0.76999	5.6415	11.616	0.00065398	0.0026662	Cryz	"crystallin, zeta"	-0.76999
100526559	0.92661	5.0066	11.614	0.00065454	0.0026662	Mir3103	microRNA 3103	0.92661
66889	-0.53941	6.9217	11.584	0.00066523	0.002707	Rnf128	ring finger protein 128	-0.53941
12908	0.75244	5.6142	11.57	0.00067006	0.002724	Crat	carnitine acetyltransferase	0.75244
11428	-0.52839	7.4326	11.566	0.00067183	0.0027284	Aco1	aconitase 1	-0.52839
24010	0.61485	6.7212	11.557	0.00067496	0.0027368	Ik	IK cytokine	0.61485
67468	-0.59211	6.5754	11.556	0.00067524	0.0027368	Mmd	monocyte to macrophage differentiation-associated	-0.59211
104725	-0.67054	6.1967	11.553	0.00067634	0.0027385	Sptssa	"serine palmitoyltransferase, small subunit A"	-0.67054
56473	-0.61531	9.7354	11.544	0.00067974	0.0027495	Fads2	fatty acid desaturase 2	-0.61531
67887	0.58388	6.569	11.528	0.00068568	0.002769	Saraf	store-operated calcium entry-associated regulatory factor	0.58388
68581	0.79971	5.4963	11.527	0.00068593	0.002769	Tmed10	transmembrane p24 trafficking protein 10	0.79971
57439	-0.62296	6.4186	11.502	0.0006953	0.002804	Tmem183a	transmembrane protein 183A	-0.62296
214253	-0.8412	6.7886	11.496	0.00069738	0.0028097	Etnk2	ethanolamine kinase 2	-0.8412
71985	-0.98477	4.9326	11.435	0.00072074	0.002898	Acad10	"acyl-Coenzyme A dehydrogenase family, member 10"	-0.98477
17356	0.98047	4.8403	11.429	0.00072307	0.0029027	Afdn	"afadin, adherens junction formation factor"	0.98047
70456	-0.69745	6.0694	11.427	0.00072373	0.0029027	Mpc2	mitochondrial pyruvate carrier 2	-0.69745
140740	0.7061	5.8743	11.426	0.00072406	0.0029027	Sec63	SEC63-like (S. cerevisiae)	0.7061
52513	0.82074	5.321	11.419	0.00072687	0.0029111	Ddx56	DEAD (Asp-Glu-Ala-Asp) box polypeptide 56	0.82074
20211	0.66799	7.883	11.404	0.00073306	0.0029329	Saa4	serum amyloid A 4	0.66799
18412	0.41163	8.4923	11.35	0.00075467	0.0030105	Sqstm1	sequestosome 1	0.41163
19896	0.4329	7.967	11.343	0.00075728	0.0030179	Rpl10a	ribosomal protein L10A	0.4329
226646	-0.40778	8.243	11.335	0.0007607	0.0030286	Ndufs2	NADH:ubiquinone oxidoreductase core subunit S2	-0.40778
56348	0.51195	7.335	11.323	0.0007656	0.0030451	Hsd17b12	hydroxysteroid (17-beta) dehydrogenase 12	0.51195
71754	0.71449	6.2207	11.319	0.00076705	0.0030479	Cyp2d40	"cytochrome P450, family 2, subfamily d, polypeptide 40"	0.71449
381531	-0.98159	6.9087	11.316	0.00076832	0.0030485	Mup21	major urinary protein 21	-0.98159
232146	-0.86279	5.3154	11.315	0.00076872	0.0030485	Eva1a	eva-1 homolog A (C. elegans)	-0.86279
227622	-0.93563	5.4378	11.297	0.00077633	0.0030736	Paxx	non-homologous end joining factor	-0.93563
14958	0.6337	6.2391	11.276	0.00078514	0.0031015	H1f0	H1.0 linker histone	0.6337
19182	0.4991	7.4704	11.265	0.00078994	0.0031174	Psmc3	"proteasome (prosome, macropain) 26S subunit, ATPase 3"	0.4991
53895	0.5939	6.4778	11.262	0.00079122	0.0031194	Clpp	caseinolytic mitochondrial matrix peptidase proteolytic subunit	0.5939
100216537	-0.74082	6.3862	11.26	0.00079214	0.00312	Snord104	"small nucleolar RNA, C/D box 104"	-0.74082
213233	0.86451	5.1462	11.254	0.00079469	0.003127	Tapbpl	TAP binding protein-like	0.86451
231801	-0.98493	5.0613	11.246	0.00079783	0.0031363	Agfg2	ArfGAP with FG repeats 2	-0.98493
69186	-0.50332	7.8989	11.242	0.00079971	0.0031407	Tmem256	transmembrane protein 256	-0.50332
20104	0.45863	8.86	11.228	0.00080566	0.003161	Rps6	ribosomal protein S6	0.45863
15078	-0.51861	6.9849	11.205	0.00081573	0.0031974	H3f3a	H3.3 histone A	-0.51861
73130	0.95475	4.7839	11.196	0.00081959	0.0032094	Tmed5	transmembrane p24 trafficking protein 5	0.95475
232984	-0.7117	5.7609	11.177	0.00082817	0.0032399	B3gnt8	"UDP-GlcNAc:betaGal beta-1,3-N-acetylglucosaminyltransferase 8"	-0.7117
102631784	-0.99503	4.9849	11.156	0.00083777	0.0032743	Gm13267	predicted gene 13267	-0.99503
229543	0.97907	4.8592	11.086	0.00087003	0.0033971	Ints3	integrator complex subunit 3	0.97907
17155	-0.61438	6.4324	11.009	0.00090666	0.0035299	Man1a	"mannosidase 1, alpha"	-0.61438
76257	-0.52621	9.4168	11.001	0.00091068	0.0035421	Slc38a3	"solute carrier family 38, member 3"	-0.52621
66480	0.45384	7.5976	10.983	0.00091953	0.0035731	Rpl15	ribosomal protein L15	0.45384
93684	0.59871	6.4698	10.98	0.00092097	0.0035753	Selenof	selenoprotein F	0.59871
71706	-0.89157	5.4468	10.971	0.00092537	0.0035877	Slc46a3	"solute carrier family 46, member 3"	-0.89157
11931	-0.92029	5.4214	10.97	0.00092595	0.0035877	Atp1b1	"ATPase, Na+/K+ transporting, beta 1 polypeptide"	-0.92029
99138	-0.66476	6.1594	10.942	0.00094007	0.0036389	Stard7	START domain containing 7	-0.66476
18260	-0.96519	4.8383	10.896	0.00096379	0.0037272	Ocln	occludin	-0.96519
22230	0.81354	5.2935	10.886	0.00096878	0.0037429	Ufd1	ubiquitin recognition factor in ER-associated degradation 1	0.81354
66090	-0.94611	4.9464	10.861	0.00098225	0.0037914	Ypel3	yippee like 3	-0.94611
67184	-0.45284	7.5779	10.836	0.00099542	0.0038385	Ndufa13	NADH:ubiquinone oxidoreductase subunit A13	-0.45284
17025	0.4932	9.0824	10.827	0.0010001	0.0038531	Alad	"aminolevulinate, delta-, dehydratase"	0.4932
23991	0.61063	6.551	10.737	0.0010501	0.0040372	Cib1	calcium and integrin binding 1 (calmyrin)	0.61063
12913	0.657	5.9024	10.736	0.0010508	0.0040372	Creb3	cAMP responsive element binding protein 3	0.657
17105	-0.86156	6.8091	10.736	0.0010509	0.0040372	Lyz2	lysozyme 2	-0.86156
12468	0.68217	5.919	10.724	0.0010577	0.0040595	Cct7	"chaperonin containing Tcp1, subunit 7 (eta)"	0.68217
192662	0.6704	5.7755	10.716	0.0010622	0.0040727	Arhgdia	Rho GDP dissociation inhibitor (GDI) alpha	0.6704
81004	0.82693	5.1011	10.673	0.0010872	0.0041649	Tbl1xr1	transducin (beta)-like 1X-linked receptor 1	0.82693
69865	-0.57189	6.7493	10.632	0.0011112	0.0042527	A1cf	APOBEC1 complementation factor	-0.57189
231583	-0.64701	6.5871	10.608	0.0011257	0.004304	Slc26a1	"solute carrier family 26 (sulfate transporter), member 1"	-0.64701
436583	-0.52923	8.5448	10.604	0.0011286	0.0043109	Snora74a	"small nucleolar RNA, H/ACA box 74A"	-0.52923
67804	-0.65801	6.1153	10.601	0.0011303	0.0043134	Snx2	sorting nexin 2	-0.65801
19185	0.50971	7.1842	10.597	0.0011327	0.0043187	Psmd4	"proteasome (prosome, macropain) 26S subunit, non-ATPase, 4"	0.50971
16180	-0.98658	4.936	10.594	0.0011348	0.0043227	Il1rap	interleukin 1 receptor accessory protein	-0.98658
11816	-0.70394	14.265	10.591	0.0011367	0.0043256	Apoe	apolipoprotein E	-0.70394
735264	0.95013	4.9598	10.583	0.0011416	0.0043402	Mir671	microRNA 671	0.95013
66054	0.70968	5.6249	10.58	0.0011429	0.0043411	Cndp2	CNDP dipeptidase 2 (metallopeptidase M20 family)	0.70968
66676	0.76011	5.4613	10.572	0.001148	0.0043563	Tmed7	transmembrane p24 trafficking protein 7	0.76011
16195	0.59809	6.3773	10.57	0.0011495	0.004358	Il6st	interleukin 6 signal transducer	0.59809
20216	-0.78098	5.5254	10.564	0.0011532	0.004368	Acsm3	acyl-CoA synthetase medium-chain family member 3	-0.78098
59029	0.62251	6.3164	10.562	0.0011543	0.0043681	Psmd14	"proteasome (prosome, macropain) 26S subunit, non-ATPase, 14"	0.62251
11983	-0.74057	5.6926	10.559	0.0011561	0.0043706	Atpif1	ATPase inhibitory factor 1	-0.74057
66489	0.46641	7.9844	10.54	0.0011682	0.0044124	Rpl35	ribosomal protein L35	0.46641
12469	0.4612	7.6521	10.528	0.001176	0.0044336	Cct8	"chaperonin containing Tcp1, subunit 8 (theta)"	0.4612
66152	-0.39441	8.7497	10.516	0.0011837	0.0044584	Uqcr10	"ubiquinol-cytochrome c reductase, complex III subunit X"	-0.39441
11808	0.92781	11.391	10.511	0.001187	0.0044666	Apoa4	apolipoprotein A-IV	0.92781
57267	0.66307	5.9049	10.474	0.0012104	0.0045505	Apba3	"amyloid beta (A4) precursor protein-binding, family A, member 3"	0.66307
68028	0.70316	6.335	10.463	0.0012181	0.0045751	Rpl22l1	ribosomal protein L22 like 1	0.70316
100042625	-0.43655	7.8034	10.434	0.0012372	0.0046383	Gstp-ps	"glutathione S-transferase, pi, pseudogene"	-0.43655
24056	-0.90058	5.1438	10.421	0.0012456	0.0046625	Sh3bp5	SH3-domain binding protein 5 (BTK-associated)	-0.90058
217737	0.67378	6.1036	10.42	0.0012464	0.0046625	Ahsa1	"AHA1, activator of heat shock protein ATPase 1"	0.67378
13124	-0.71608	7.4682	10.405	0.0012567	0.0046941	Cyp8b1	"cytochrome P450, family 8, subfamily b, polypeptide 1"	-0.71608
19201	0.99424	5.106	10.387	0.001269	0.0047356	Pstpip2	proline-serine-threonine phosphatase-interacting protein 2	0.99424
16173	-0.9609	5.003	10.384	0.001271	0.0047386	Il18	interleukin 18	-0.9609
72058	0.75175	5.3697	10.382	0.0012725	0.00474	Igsf5	"immunoglobulin superfamily, member 5"	0.75175
107071	0.71117	5.8528	10.31	0.0013231	0.0049179	Wdr74	WD repeat domain 74	0.71117
98053	0.86954	5.1694	10.309	0.0013239	0.0049179	Gtf2f1	"general transcription factor IIF, polypeptide 1"	0.86954
103161	0.42796	10.174	10.297	0.0013325	0.0049454	Apof	apolipoprotein F	0.42796
15490	0.794	5.7476	10.28	0.0013449	0.0049866	Hsd17b7	hydroxysteroid (17-beta) dehydrogenase 7	0.794
68059	0.41186	7.8232	10.275	0.0013484	0.004995	Tm9sf2	transmembrane 9 superfamily member 2	0.41186
231413	-0.64792	6.1922	10.261	0.0013584	0.005027	Grsf1	G-rich RNA sequence binding factor 1	-0.64792
13114	-0.65961	7.9677	10.26	0.0013595	0.005027	Cyp3a16	"cytochrome P450, family 3, subfamily a, polypeptide 16"	-0.65961
14356	0.95395	4.8272	10.256	0.0013621	0.0050321	Timm10b	translocase of inner mitochondrial membrane 10B	0.95395
68178	-0.90197	5.1788	10.243	0.0013718	0.0050634	Cgnl1	cingulin-like 1	-0.90197
20085	0.51573	6.9397	10.24	0.0013742	0.0050674	Rps19	ribosomal protein S19	0.51573
100102	0.77419	6.4109	10.236	0.0013769	0.0050729	Pcsk9	proprotein convertase subtilisin/kexin type 9	0.77419
27406	0.65633	5.9709	10.232	0.00138	0.0050762	Abcf3	"ATP-binding cassette, sub-family F (GCN20), member 3"	0.65633
223453	0.45825	7.5308	10.232	0.0013803	0.0050762	Dap	death-associated protein	0.45825
100048894	0.95183	12.022	10.195	0.0014083	0.0051696	Gm10680	predicted gene 10680	0.95183
76646	0.6784	6.0139	10.191	0.0014113	0.0051762	Wdr38	WD repeat domain 38	0.6784
227231	-0.64231	11.828	10.184	0.0014167	0.005191	Cps1	carbamoyl-phosphate synthetase 1	-0.64231
230075	-0.42176	7.8163	10.179	0.0014206	0.0052008	Ndufb6	NADH:ubiquinone oxidoreductase subunit B6	-0.42176
100303746	-0.93649	5.209	10.176	0.0014225	0.0052031	Snora20	"small nucleolar RNA, H/ACA box 20"	-0.93649
56382	-0.67243	5.7931	10.138	0.0014527	0.0053085	Rab9	"RAB9, member RAS oncogene family"	-0.67243
107358	0.54365	6.9297	10.135	0.0014548	0.0053115	Tm9sf3	transmembrane 9 superfamily member 3	0.54365
19330	0.58545	6.3193	10.082	0.0014969	0.0054602	Rab18	"RAB18, member RAS oncogene family"	0.58545
27277	0.98002	4.6457	10.059	0.0015159	0.0055246	Golga5	"golgi autoantigen, golgin subfamily a, 5"	0.98002
71701	0.72369	5.623	10.051	0.0015228	0.00554	Pnpt1	polyribonucleotide nucleotidyltransferase 1	0.72369
12370	0.82608	5.0819	10.025	0.001544	0.005612	Casp8	caspase 8	0.82608
23874	0.67825	5.8018	10.016	0.0015517	0.0056311	Farsb	"phenylalanyl-tRNA synthetase, beta subunit"	0.67825
319945	0.84449	5.0988	10.015	0.0015523	0.0056311	Flad1	flavin adenine dinucleotide synthetase 1	0.84449
15122	-0.89682	8.1625	10.014	0.0015534	0.0056311	Hba-a1	"hemoglobin alpha, adult chain 1"	-0.89682
105242682	0.91812	4.5953	9.9933	0.0015711	0.0056898	Gm38832	"predicted gene, 38832"	0.91812
22381	0.74045	5.5774	9.9784	0.0015839	0.0057297	Tceal9	transcription elongation factor A like 9	0.74045
216871	0.54852	6.8321	9.9772	0.0015849	0.0057297	Gltpd2	glycolipid transfer protein domain containing 2	0.54852
68953	0.4041	7.9335	9.9675	0.0015932	0.0057547	Chmp2a	charged multivesicular body protein 2A	0.4041
18519	-0.60211	6.3211	9.9159	0.0016386	0.0059027	Kat2b	K(lysine) acetyltransferase 2B	-0.60211
59052	0.85135	5.0596	9.9113	0.0016426	0.0059121	Mettl9	methyltransferase like 9	0.85135
14718	-0.8103	8.8092	9.8968	0.0016557	0.0059538	Got1	"glutamic-oxaloacetic transaminase 1, soluble"	-0.8103
268782	-0.5746	7.0624	9.8637	0.0016857	0.0060509	Agxt2	alanine-glyoxylate aminotransferase 2	-0.5746
66881	-0.57069	6.5049	9.8585	0.0016904	0.0060625	Pcyox1	prenylcysteine oxidase 1	-0.57069
71890	0.66272	5.7987	9.8452	0.0017027	0.0061011	Mad2l2	MAD2 mitotic arrest deficient-like 2	0.66272
26426	0.73571	5.5664	9.8349	0.0017124	0.0061221	Nubp2	nucleotide binding protein 2	0.73571
94213	0.93315	4.7806	9.8345	0.0017127	0.0061221	Ddx50	DEAD (Asp-Glu-Ala-Asp) box polypeptide 50	0.93315
244745	0.9194	5.0307	9.8324	0.0017146	0.0061221	Dpy19l1	dpy-19-like 1 (C. elegans)	0.9194
613123	-0.68466	9.2239	9.7986	0.0017464	0.0062301	Ugt1a8	"UDP glucuronosyltransferase 1 family, polypeptide A8"	-0.68466
72027	-0.72247	5.5174	9.7933	0.0017515	0.0062428	Slc39a4	"solute carrier family 39 (zinc transporter), member 4"	-0.72247
68126	-0.82414	5.2384	9.7639	0.0017797	0.0063376	Fahd2a	fumarylacetoacetate hydrolase domain containing 2A	-0.82414
68133	-0.4618	7.3856	9.6952	0.0018475	0.0065734	Gcsh	glycine cleavage system protein H (aminomethyl carrier)	-0.4618
16564	0.69273	5.5829	9.6894	0.0018533	0.0065884	Kif21a	kinesin family member 21A	0.69273
67945	0.45752	9.2964	9.6866	0.0018562	0.0065927	Rpl41	ribosomal protein L41	0.45752
245638	0.96774	4.6417	9.6714	0.0018716	0.0066416	Tbc1d8b	"TBC1 domain family, member 8B"	0.96774
22370	0.51528	11.838	9.6668	0.0018763	0.0066523	Vtn	vitronectin	0.51528
53317	0.66107	5.732	9.6246	0.0019199	0.006801	Plrg1	pleiotropic regulator 1	0.66107
80289	0.81198	5.0099	9.6154	0.0019295	0.0068292	Lysmd3	"LysM, putative peptidoglycan-binding, domain containing 3"	0.81198
19126	-0.9973	4.9368	9.581	0.001966	0.0069463	Prom1	prominin 1	-0.9973
66108	-0.43469	7.4663	9.5558	0.0019932	0.00703	Ndufa9	NADH:ubiquinone oxidoreductase subunit A9	-0.43469
12263	-0.58189	6.3766	9.5263	0.0020255	0.0071376	C2	complement component 2 (within H-2S)	-0.58189
56316	0.43818	7.5019	9.4984	0.0020566	0.0072409	Ggcx	gamma-glutamyl carboxylase	0.43818
24015	0.68497	5.7247	9.4963	0.0020589	0.0072427	Abce1	"ATP-binding cassette, sub-family E (OABP), member 1"	0.68497
68671	-0.39764	7.953	9.4826	0.0020743	0.0072842	Pcyt2	"phosphate cytidylyltransferase 2, ethanolamine"	-0.39764
109754	-0.49905	7.1453	9.4746	0.0020833	0.0073097	Cyb5r3	cytochrome b5 reductase 3	-0.49905
595136	-0.64358	6.9108	9.4479	0.0021139	0.0074104	Ndufs5	NADH:ubiquinone oxidoreductase core subunit S5	-0.64358
236293	-0.73937	5.4349	9.4232	0.0021425	0.0075045	Slc22a29	solute carrier family 22. member 29	-0.73937
13202	-0.40924	9.258	9.4073	0.0021612	0.0075633	Ddt	D-dopachrome tautomerase	-0.40924
16561	-0.74669	5.4752	9.3261	0.0022591	0.0078924	Kif1b	kinesin family member 1B	-0.74669
26445	0.48012	7.1823	9.323	0.002263	0.0078989	Psmb2	"proteasome (prosome, macropain) subunit, beta type 2"	0.48012
28080	-0.38884	8.3007	9.3214	0.0022649	0.007899	Atp5o	"ATP synthase, H+ transporting, mitochondrial F1 complex, O subunit"	-0.38884
12520	-0.44839	7.503	9.307	0.0022828	0.0079544	Cd81	CD81 antigen	-0.44839
11911	0.59371	6.5948	9.2928	0.0023005	0.0080092	Atf4	activating transcription factor 4	0.59371
22339	-0.73366	5.8388	9.2825	0.0023136	0.0080437	Vegfa	vascular endothelial growth factor A	-0.73366
218811	0.63323	5.8867	9.2818	0.0023144	0.0080437	Sec24c	"Sec24 related gene family, member C (S. cerevisiae)"	0.63323
14411	-0.5313	6.7971	9.2655	0.0023351	0.0081087	Slc6a12	"solute carrier family 6 (neurotransmitter transporter, betaine/GABA), member 12"	-0.5313
381280	-0.80081	5.3038	9.2287	0.0023825	0.0082662	Hjurp	Holliday junction recognition protein	-0.80081
11668	-0.78089	7.3678	9.1822	0.0024438	0.0084646	Aldh1a1	"aldehyde dehydrogenase family 1, subfamily A1"	-0.78089
105171	-0.97967	5.8982	9.1567	0.0024781	0.0085761	Arrdc3	arrestin domain containing 3	-0.97967
230598	0.68392	5.5594	9.1459	0.0024928	0.0086194	Nrd1	"nardilysin, N-arginine dibasic convertase, NRD convertase 1"	0.68392
11749	-0.4388	7.4103	9.1404	0.0025003	0.0086379	Anxa6	annexin A6	-0.4388
11430	0.48248	9.0127	9.1243	0.0025224	0.0087068	Acox1	"acyl-Coenzyme A oxidase 1, palmitoyl"	0.48248
52469	0.50357	6.807	9.1218	0.0025258	0.0087113	Coa3	cytochrome C oxidase assembly factor 3	0.50357
67019	-0.84616	4.9796	9.1101	0.002542	0.0087596	Actr6	ARP6 actin-related protein 6	-0.84616
13667	0.67235	5.813	9.0921	0.0025671	0.0088311	Eif2b4	"eukaryotic translation initiation factor 2B, subunit 4 delta"	0.67235
17992	-0.36341	9.4083	9.0842	0.0025782	0.0088618	Ndufa4	"Ndufa4, mitochondrial complex associated"	-0.36341
11951	0.50268	6.6608	9.0773	0.0025879	0.0088802	Atp5g1	"ATP synthase, H+ transporting, mitochondrial F0 complex, subunit C1 (subunit 9)"	0.50268
13850	-0.5127	9.2016	9.0654	0.0026049	0.0089306	Ephx2	"epoxide hydrolase 2, cytoplasmic"	-0.5127
317758	0.86851	5.0166	9.0008	0.0026986	0.0092442	Gimap9	"GTPase, IMAP family member 9"	0.86851
102465557	-0.43727	7.5055	8.9972	0.0027039	0.0092544	Mir6925	microRNA 6925	-0.43727
18432	0.83261	5.0164	8.9905	0.0027138	0.0092806	Mybbp1a	MYB binding protein (P160) 1a	0.83261
27370	0.41576	7.6219	8.9773	0.0027336	0.0093402	Rps26	ribosomal protein S26	0.41576
68465	-0.39521	8.0641	8.9481	0.0027776	0.0094828	Adipor2	adiponectin receptor 2	-0.39521
11607	-0.60926	5.9666	8.9419	0.002787	0.0095069	Agtr1a	"angiotensin II receptor, type 1a"	-0.60926
26961	0.38723	9.8769	8.9383	0.0027925	0.0095176	Rpl8	ribosomal protein L8	0.38723
57319	-0.60256	5.8755	8.9365	0.0027952	0.0095189	Smpdl3a	"sphingomyelin phosphodiesterase, acid-like 3A"	-0.60256
320541	-0.75282	5.3422	8.9151	0.0028282	0.0096231	Slc35e2	"solute carrier family 35, member E2"	-0.75282
78891	0.62721	5.6949	8.9018	0.0028489	0.0096853	Scyl1	SCY1-like 1 (S. cerevisiae)	0.62721
67636	-0.79528	5.2573	8.897	0.0028565	0.0097028	Etfrf1	electron transfer flavoprotein regulatory factor 1	-0.79528
69994	0.52588	6.5858	8.883	0.0028785	0.0097694	Rsc1a1	"regulatory solute carrier protein, family 1, member 1"	0.52588
26876	-0.59133	7.824	8.8498	0.0029312	0.0099322	Adh4	"alcohol dehydrogenase 4 (class II), pi polypeptide"	-0.59133
67073	-0.74443	5.2363	8.8449	0.0029391	0.0099418	Pi4k2b	phosphatidylinositol 4-kinase type 2 beta	-0.74443
23959	-0.72648	5.5118	8.835	0.0029551	0.0099876	Nt5e	"5' nucleotidase, ecto"	-0.72648
18245	-0.35643	8.6735	8.8303	0.0029627	0.010005	Oaz1	ornithine decarboxylase antizyme 1	-0.35643
67105	0.66367	5.6579	8.8201	0.0029793	0.010053	Timm21	translocase of inner mitochondrial membrane 21	0.66367
105886299	0.39033	10.133	8.7767	0.003051	0.010277	Gm44805	predicted gene 44805	0.39033
68015	-0.37989	7.9706	8.761	0.0030774	0.010358	Trap1	TNF receptor-associated protein 1	-0.37989
100503605	-0.86245	10.268	8.7326	0.0031257	0.010512	Hbb-bs	"hemoglobin, beta adult s chain"	-0.86245
13830	-0.60837	6.1142	8.7253	0.0031382	0.010545	Stom	stomatin	-0.60837
54381	-0.7202	5.3919	8.7225	0.003143	0.010552	Cpq	carboxypeptidase Q	-0.7202
22321	0.80026	5.0408	8.7032	0.0031766	0.010647	Vars	valyl-tRNA synthetase	0.80026
12763	0.77491	5.297	8.6754	0.0032253	0.010802	Cmah	cytidine monophospho-N-acetylneuraminic acid hydroxylase	0.77491
67427	0.43222	7.364	8.6592	0.0032542	0.010889	Rps20	ribosomal protein S20	0.43222
19384	0.48984	6.8998	8.6555	0.0032608	0.010903	Ran	"RAN, member RAS oncogene family"	0.48984
78330	-0.62459	6.0585	8.6435	0.0032823	0.010965	Ndufv3	NADH:ubiquinone oxidoreductase core subunit V3	-0.62459
53817	0.72656	5.3221	8.64	0.0032886	0.010977	Ddx39b	DEAD (Asp-Glu-Ala-Asp) box polypeptide 39B	0.72656
102632251	-0.73935	5.3451	8.6198	0.0033252	0.01109	Gm16143	predicted gene 16143	-0.73935
23943	0.97965	4.4016	8.6003	0.0033611	0.011201	Esyt1	extended synaptotagmin-like protein 1	0.97965
17192	0.65609	5.5987	8.593	0.0033746	0.011237	Mbd3	methyl-CpG binding domain protein 3	0.65609
70355	-0.79914	5.1564	8.5892	0.0033816	0.011251	Gprc5c	"G protein-coupled receptor, family C, group 5, member C"	-0.79914
14815	-0.7392	5.3461	8.5687	0.00342	0.011369	Nr3c1	"nuclear receptor subfamily 3, group C, member 1"	-0.7392
68312	-0.63152	6.7984	8.5636	0.0034295	0.011391	Gstm7	"glutathione S-transferase, mu 7"	-0.63152
13664	0.64165	6.0514	8.5468	0.0034614	0.011488	Eif1a	eukaryotic translation initiation factor 1A	0.64165
20768	-0.39404	9.2726	8.5132	0.0035258	0.011692	Sephs2	selenophosphate synthetase 2	-0.39404
66400	-0.94959	4.7811	8.5078	0.0035363	0.011717	Alkbh7	alkB homolog 7	-0.94959
381110	-0.69266	5.5769	8.5061	0.0035395	0.011718	Rmdn2	regulator of microtubule dynamics 2	-0.69266
58805	-0.87914	5.0833	8.4958	0.0035597	0.011775	Mlxipl	MLX interacting protein-like	-0.87914
76846	0.35109	8.4497	8.4682	0.0036142	0.011946	Rps9	ribosomal protein S9	0.35109
267019	0.49778	6.6787	8.4561	0.0036382	0.012015	Rps15a	ribosomal protein S15A	0.49778
14067	-0.3952	7.6941	8.4463	0.0036579	0.012061	F5	coagulation factor V	-0.3952
233065	0.97072	4.3732	8.4441	0.0036622	0.012065	Alkbh6	alkB homolog 6	0.97072
66475	0.44156	8.6837	8.4425	0.0036655	0.012066	Rps23	ribosomal protein S23	0.44156
14732	-0.52831	7.3563	8.4365	0.0036776	0.012096	Gpam	"glycerol-3-phosphate acyltransferase, mitochondrial"	-0.52831
103844	-0.93898	4.6628	8.431	0.0036888	0.012123	Inca1	"inhibitor of CDK, cyclin A1 interacting protein 1"	-0.93898
68097	-0.77429	5.3272	8.403	0.003746	0.012301	Dynll2	dynein light chain LC8-type 2	-0.77429
19188	-0.42017	7.7596	8.3981	0.003756	0.012324	Psme2	"proteasome (prosome, macropain) activator subunit 2 (PA28 beta)"	-0.42017
57423	-0.47391	6.9915	8.3758	0.0038026	0.012467	Atp5j2	"ATP synthase, H+ transporting, mitochondrial F0 complex, subunit F2"	-0.47391
12479	-0.4872	6.9471	8.364	0.0038272	0.012537	Cd1d1	CD1d1 antigen	-0.4872
72747	-0.93959	4.748	8.3504	0.003856	0.012622	Ttc39c	tetratricopeptide repeat domain 39C	-0.93959
16922	-0.41541	10.034	8.3375	0.0038835	0.012701	Phyh	phytanoyl-CoA hydroxylase	-0.41541
12952	0.90929	4.9357	8.3012	0.0039619	0.012947	Cry1	cryptochrome 1 (photolyase-like)	0.90929
231103	-0.49486	6.9097	8.2738	0.0040222	0.013134	Gckr	glucokinase regulatory protein	-0.49486
29816	0.89049	4.7923	8.2435	0.0040899	0.013344	Hip1r	huntingtin interacting protein 1 related	0.89049
66340	0.5194	6.4034	8.2381	0.0041019	0.013373	Psenen	presenilin enhancer gamma secretase subunit	0.5194
75552	0.5629	6.6142	8.2335	0.0041125	0.013396	Paqr9	progestin and adipoQ receptor family member IX	0.5629
12858	-0.44381	7.212	8.1946	0.0042016	0.013675	Cox5a	cytochrome c oxidase subunit 5A	-0.44381
66790	-0.60172	5.9637	8.1897	0.004213	0.013701	Grtp1	GH regulated TBC protein 1	-0.60172
63857	0.93789	4.6636	8.1756	0.0042457	0.013797	Bco1	beta-carotene oxygenase 1	0.93789
170716	-0.62866	5.8003	8.1692	0.0042608	0.013835	Cyp4f13	"cytochrome P450, family 4, subfamily f, polypeptide 13"	-0.62866
218952	0.50039	6.5319	8.1607	0.0042808	0.013889	Fermt2	fermitin family member 2	0.50039
212442	-0.58502	6.2619	8.1576	0.0042882	0.013901	Lactb2	"lactamase, beta 2"	-0.58502
66155	0.48356	7.3964	8.1443	0.0043198	0.013993	Ufc1	ubiquitin-fold modifier conjugating enzyme 1	0.48356
18569	-0.55276	6.7157	8.1427	0.0043234	0.013993	Pdcd4	programmed cell death 4	-0.55276
66510	0.51323	6.9022	8.1272	0.0043606	0.014102	Rnf181	ring finger protein 181	0.51323
115488237	-0.90405	5.4619	8.1057	0.0044127	0.014258	Gm25394	"predicted gene, 25394"	-0.90405
70789	-0.65312	5.897	8.074	0.0044905	0.014476	Kynu	kynureninase	-0.65312
100043780	0.54548	6.2491	8.0674	0.0045068	0.014517	Rps3a2	ribosomal protein S3A2	0.54548
24045	0.87224	4.745	8.0609	0.0045231	0.014558	Scamp3	secretory carrier membrane protein 3	0.87224
72361	0.64927	5.5969	8.0474	0.004557	0.014655	Ces2g	carboxylesterase 2G	0.64927
13609	-0.7274	5.5895	8.0323	0.0045951	0.014766	S1pr1	sphingosine-1-phosphate receptor 1	-0.7274
192136	-0.95822	4.6695	8.0308	0.0045989	0.014767	Sugct	succinyl-CoA glutarate-CoA transferase	-0.95822
72873	-0.71236	5.3695	8.0194	0.0046278	0.014836	Bbof1	basal body orientation factor 1	-0.71236
68193	0.37176	9.013	7.9949	0.0046909	0.015026	Rpl24	ribosomal protein L24	0.37176
74114	0.46587	9.4057	7.9906	0.0047022	0.015051	Crot	carnitine O-octanoyltransferase	0.46587
20091	0.38444	9.6022	7.985	0.0047166	0.015085	Rps3a1	ribosomal protein S3A1	0.38444
101488143	-0.81234	6.8871	7.9783	0.0047341	0.015129	Hbb-bt	"hemoglobin, beta adult t chain"	-0.81234
19341	0.69102	5.2712	7.9709	0.0047535	0.015179	Rab4a	"RAB4A, member RAS oncogene family"	0.69102
66491	0.71607	5.2631	7.9629	0.0047747	0.015235	Polr2l	polymerase (RNA) II (DNA directed) polypeptide L	0.71607
22201	0.41219	7.2811	7.9514	0.0048049	0.015313	Uba1	ubiquitin-like modifier activating enzyme 1	0.41219
54405	-0.36143	8.0031	7.9508	0.0048067	0.015313	Ndufa1	NADH:ubiquinone oxidoreductase subunit A1	-0.36143
381629	-0.44806	6.8605	7.9438	0.0048254	0.015354	Atraid	all-trans retinoic acid induced differentiation factor	-0.44806
239447	-0.77315	5.1004	7.9431	0.0048271	0.015354	Colec10	collectin sub-family member 10	-0.77315
236732	0.79532	5.0093	7.9399	0.0048358	0.01536	Rbm10	RNA binding motif protein 10	0.79532
15211	-0.5407	6.2478	7.9381	0.0048405	0.01536	Hexa	hexosaminidase A	-0.5407
22214	-0.86941	4.8783	7.9279	0.0048678	0.015434	Ube2h	ubiquitin-conjugating enzyme E2H	-0.86941
269261	0.40235	7.9585	7.9245	0.0048769	0.015451	Rpl12	ribosomal protein L12	0.40235
270106	0.3672	8.1258	7.9225	0.0048824	0.015456	Rpl13	ribosomal protein L13	0.3672
74106	-0.84518	4.7557	7.9148	0.0049033	0.01551	Dcaf6	DDB1 and CUL4 associated factor 6	-0.84518
230734	0.84681	4.7517	7.9092	0.0049185	0.015544	Yrdc	yrdC domain containing (E.coli)	0.84681
83379	-0.88189	4.7912	7.8677	0.0050325	0.015869	Klb	klotho beta	-0.88189
56462	-0.51897	6.3689	7.8662	0.0050366	0.015869	Mtch1	mitochondrial carrier 1	-0.51897
67490	0.77885	4.9471	7.865	0.0050401	0.015869	Ufl1	UFM1 specific ligase 1	0.77885
75617	0.35687	8.4737	7.8607	0.0050522	0.015894	Rps25	ribosomal protein S25	0.35687
67914	-0.4703	6.658	7.8413	0.0051066	0.016031	Coq9	coenzyme Q9	-0.4703
11727	0.40994	9.1681	7.841	0.0051073	0.016031	Ang	"angiogenin, ribonuclease, RNase A family, 5"	0.40994
12567	0.44469	6.8633	7.8308	0.0051362	0.016109	Cdk4	cyclin-dependent kinase 4	0.44469
68273	0.89556	4.5556	7.8285	0.0051428	0.016117	Pomgnt1	"protein O-linked mannose beta 1,2-N-acetylglucosaminyltransferase"	0.89556
212862	-0.77054	5.0237	7.8078	0.005202	0.01629	Chpt1	choline phosphotransferase 1	-0.77054
12864	-0.39209	7.6221	7.7862	0.0052648	0.016474	Cox6c	cytochrome c oxidase subunit 6C	-0.39209
11409	-0.3742	7.7497	7.782	0.0052768	0.016499	Acads	"acyl-Coenzyme A dehydrogenase, short chain"	-0.3742
14251	0.59869	5.645	7.7779	0.005289	0.016524	Flot1	flotillin 1	0.59869
434437	-0.50325	6.6759	7.7727	0.0053042	0.016559	Amt	aminomethyltransferase	-0.50325
117591	-0.81264	4.9348	7.7652	0.0053263	0.016615	Slc2a9	"solute carrier family 2 (facilitated glucose transporter), member 9"	-0.81264
19205	0.53602	6.0858	7.7492	0.0053737	0.01675	Ptbp1	polypyrimidine tract binding protein 1	0.53602
20851	-0.76112	5.0494	7.7384	0.0054059	0.016837	Stat5b	signal transducer and activator of transcription 5B	-0.76112
15212	-0.92609	4.4526	7.732	0.005425	0.016878	Hexb	hexosaminidase B	-0.92609
233824	0.80513	4.8156	7.7312	0.0054274	0.016878	Cog7	component of oligomeric golgi complex 7	0.80513
20743	-0.65412	5.465	7.7236	0.0054502	0.016936	Sptbn2	"spectrin beta, non-erythrocytic 2"	-0.65412
66882	0.45738	6.9194	7.7099	0.0054917	0.017052	Bzw1	basic leucine zipper and W2 domains 1	0.45738
74325	0.91134	4.5949	7.7071	0.0055003	0.017066	Cltb	"clathrin, light polypeptide (Lcb)"	0.91134
66397	-0.35757	8.196	7.7046	0.005508	0.017077	Sar1b	secretion associated Ras related GTPase 1B	-0.35757
100038725	-0.81199	4.8308	7.6992	0.0055245	0.017115	Cep85l	centrosomal protein 85-like	-0.81199
74104	-0.61189	5.7335	7.6742	0.0056015	0.01734	Abcb6	"ATP-binding cassette, sub-family B (MDR/TAP), member 6"	-0.61189
105247243	-0.51741	6.5551	7.6605	0.0056441	0.017458	Gm42375	"predicted gene, 42375"	-0.51741
66576	-0.33445	8.9243	7.6422	0.0057018	0.017623	Uqcrh	ubiquinol-cytochrome c reductase hinge protein	-0.33445
66320	0.53342	6.2858	7.6397	0.0057096	0.017634	Tmem208	transmembrane protein 208	0.53342
171284	-0.52227	6.4031	7.6382	0.0057146	0.017636	Timd2	T cell immunoglobulin and mucin domain containing 2	-0.52227
11801	-0.68858	6.4366	7.631	0.0057375	0.017693	Cd5l	CD5 antigen-like	-0.68858
115487283	-0.88188	4.6917	7.6257	0.0057544	0.017732	Gm24339	"predicted gene, 24339"	-0.88188
19684	-0.42772	7.0367	7.6122	0.0057974	0.017851	Rdx	radixin	-0.42772
107702	0.44916	6.7208	7.5947	0.0058539	0.018011	Rnh1	ribonuclease/angiogenin inhibitor 1	0.44916
17448	0.43758	7.0985	7.5922	0.0058622	0.018023	Mdh2	"malate dehydrogenase 2, NAD (mitochondrial)"	0.43758
21366	-0.71679	5.2975	7.5824	0.005894	0.018107	Slc6a6	"solute carrier family 6 (neurotransmitter transporter, taurine), member 6"	-0.71679
54189	-0.75502	5.1207	7.5748	0.0059191	0.01817	Rabep1	"rabaptin, RAB GTPase binding effector protein 1"	-0.75502
17436	-0.51719	6.6231	7.5627	0.0059588	0.018271	Me1	"malic enzyme 1, NADP(+)-dependent, cytosolic"	-0.51719
64008	-0.3885	7.6204	7.562	0.0059611	0.018271	Aqp9	aquaporin 9	-0.3885
230979	-0.94248	4.6036	7.5405	0.0060327	0.018477	Tnfrsf14	"tumor necrosis factor receptor superfamily, member 14 (herpesvirus entry mediator)"	-0.94248
74088	0.82115	4.8026	7.5386	0.0060391	0.018482	Them7	thioesterase superfamily member 7	0.82115
18553	-0.58691	6.0566	7.5287	0.0060725	0.018571	Pcsk6	proprotein convertase subtilisin/kexin type 6	-0.58691
268566	-0.59158	6.0596	7.5165	0.0061138	0.018683	Gphn	gephyrin	-0.59158
12306	0.88999	4.6771	7.5011	0.006166	0.018814	Anxa2	annexin A2	0.88999
57259	-0.93438	4.3049	7.4982	0.0061761	0.018831	Tob2	"transducer of ERBB2, 2"	-0.93438
106205	0.95396	4.3797	7.4876	0.0062126	0.018928	Zc3h7a	zinc finger CCCH type containing 7 A	0.95396
78252	-0.90105	4.6918	7.4787	0.0062433	0.019007	Nxpe2	"neurexophilin and PC-esterase domain family, member 2"	-0.90105
235587	0.86782	4.7048	7.4595	0.0063101	0.019196	Parp3	"poly (ADP-ribose) polymerase family, member 3"	0.86782
22284	0.51027	6.3093	7.4362	0.0063926	0.019432	Usp9x	"ubiquitin specific peptidase 9, X chromosome"	0.51027
14731	0.6769	5.254	7.4204	0.0064488	0.019588	Gpaa1	GPI anchor attachment protein 1	0.6769
54351	0.65262	5.3626	7.4189	0.0064543	0.01959	Elp5	elongator acetyltransferase complex subunit 5	0.65262
12226	-0.71627	5.191	7.4122	0.0064783	0.019649	Btg1	BTG anti-proliferation factor 1	-0.71627
22225	0.53767	6.0871	7.3571	0.00668	0.020236	Usp5	ubiquitin specific peptidase 5 (isopeptidase T)	0.53767
11657	-0.70001	16.814	7.3565	0.0066821	0.020236	Alb	albumin	-0.70001
23992	-0.89824	4.7161	7.3242	0.0068033	0.020588	Prkra	"protein kinase, interferon inducible double stranded RNA dependent activator"	-0.89824
15925	0.56317	5.977	7.299	0.0068995	0.020863	Ide	insulin degrading enzyme	0.56317
20416	0.68974	5.1774	7.2605	0.0070486	0.021283	Shc1	src homology 2 domain-containing transforming protein C1	0.68974
15516	0.37601	9.7501	7.2474	0.0071003	0.021423	Hsp90ab1	"heat shock protein 90 alpha (cytosolic), class B member 1"	0.37601
12257	0.49524	6.3542	7.2417	0.0071231	0.021475	Tspo	translocator protein	0.49524
56228	0.64604	5.3379	7.2276	0.0071793	0.021629	Ube2j1	ubiquitin-conjugating enzyme E2J 1	0.64604
66855	0.43403	6.8714	7.2202	0.0072088	0.021701	Tcf25	transcription factor 25 (basic helix-loop-helix)	0.43403
74182	-0.93108	4.3015	7.2129	0.007238	0.021773	Gpcpd1	glycerophosphocholine phosphodiesterase 1	-0.93108
17194	0.36185	8.0334	7.2014	0.0072848	0.021898	Mbl1	mannose-binding lectin (protein A) 1	0.36185
67273	-0.41951	7.226	7.1973	0.0073015	0.021932	Ndufa10	NADH:ubiquinone oxidoreductase subunit A10	-0.41951
75292	-0.87386	4.6929	7.1745	0.0073946	0.022195	Prkd3	protein kinase D3	-0.87386
18643	0.42503	6.9401	7.1722	0.0074042	0.022207	Pfn1	profilin 1	0.42503
26358	-0.52041	7.7944	7.1642	0.0074373	0.022282	Aldh1a7	"aldehyde dehydrogenase family 1, subfamily A7"	-0.52041
64384	-0.73243	5.0324	7.1635	0.0074401	0.022282	Sirt3	sirtuin 3	-0.73243
17842	-0.88184	11.729	7.1547	0.0074769	0.022376	Mup3	major urinary protein 3	-0.88184
317677	-0.67224	5.3291	7.1507	0.0074935	0.022409	C1s2	"complement component 1, s subcomponent 2"	-0.67224
73824	-0.87219	4.7027	7.148	0.0075046	0.022425	Snhg6	small nucleolar RNA host gene 6	-0.87219
19358	-0.64039	5.4572	7.1361	0.0075546	0.022553	Rad23a	"RAD23 homolog A, nucleotide excision repair protein"	-0.64039
66416	-0.36183	7.6911	7.1352	0.0075587	0.022553	Ndufa7	NADH:ubiquinone oxidoreductase subunit A7	-0.36183
11545	0.63801	5.4842	7.1262	0.0075966	0.02265	Parp1	"poly (ADP-ribose) polymerase family, member 1"	0.63801
71116	0.95479	4.3837	7.0927	0.0077397	0.023043	Stx18	syntaxin 18	0.95479
59083	0.34208	8.2702	7.0897	0.0077528	0.023065	Fetub	fetuin beta	0.34208
108077	0.58535	5.6527	7.0822	0.0077854	0.023145	Skiv2l	superkiller viralicidic activity 2-like (S. cerevisiae)	0.58535
20102	0.35683	9.4517	7.0807	0.0077919	0.023147	Rps4x	"ribosomal protein S4, X-linked"	0.35683
229003	0.69789	5.1673	7.0757	0.0078138	0.023195	Helz2	"helicase with zinc finger 2, transcriptional coactivator"	0.69789
67097	0.34049	7.8996	7.0679	0.0078476	0.023278	Rps10	ribosomal protein S10	0.34049
230857	-0.37718	7.4984	7.0575	0.0078934	0.023397	Ece1	endothelin converting enzyme 1	-0.37718
67615	-0.63901	5.5151	7.0505	0.0079243	0.023472	Ube2r2	ubiquitin-conjugating enzyme E2R 2	-0.63901
12258	0.39769	9.1905	7.0476	0.0079371	0.023492	Serping1	"serine (or cysteine) peptidase inhibitor, clade G, member 1"	0.39769
67732	-0.67045	5.2556	7.0253	0.0080365	0.023769	Iah1	isoamyl acetate-hydrolyzing esterase 1 homolog	-0.67045
83962	-0.69458	5.1673	7.0062	0.0081228	0.024007	Btbd1	BTB (POZ) domain containing 1	-0.69458
228026	-0.88523	4.6691	6.9768	0.0082573	0.024387	Pdk1	"pyruvate dehydrogenase kinase, isoenzyme 1"	-0.88523
170750	0.64964	5.4423	6.9647	0.0083133	0.024529	Xpnpep1	"X-prolyl aminopeptidase (aminopeptidase P) 1, soluble"	0.64964
20044	0.45975	9.1237	6.9638	0.0083176	0.024529	Rps14	ribosomal protein S14	0.45975
21428	0.57914	5.8053	6.9595	0.0083376	0.02457	Mlx	MAX-like protein X	0.57914
102636781	0.97302	4.2692	6.9543	0.0083617	0.024613	Gm16069	predicted gene 16069	0.97302
67264	-0.39365	7.2944	6.9538	0.0083643	0.024613	Ndufb8	NADH:ubiquinone oxidoreductase subunit B8	-0.39365
20249	-0.7037	10.088	6.9459	0.008401	0.024703	Scd1	stearoyl-Coenzyme A desaturase 1	-0.7037
170749	0.69017	5.2597	6.936	0.0084478	0.024822	Mtmr4	myotubularin related protein 4	0.69017
103742	0.54119	6.1075	6.9115	0.0085645	0.025147	Mien1	migration and invasion enhancer 1	0.54119
67115	0.34838	8.8328	6.9065	0.0085885	0.025199	Rpl14	ribosomal protein L14	0.34838
28199	-0.42305	7.047	6.9	0.0086194	0.025272	Dcaf11	DDB1 and CUL4 associated factor 11	-0.42305
12822	-0.35571	9.1284	6.8901	0.0086677	0.025395	Col18a1	"collagen, type XVIII, alpha 1"	-0.35571
67675	0.46862	6.4964	6.8872	0.0086814	0.025416	Cuta	cutA divalent cation tolerance homolog	0.46862
66734	-0.63599	5.4663	6.8824	0.0087048	0.025466	Map1lc3a	microtubule-associated protein 1 light chain 3 alpha	-0.63599
667279	0.34529	7.8983	6.8634	0.0087981	0.025721	Rps2-ps10	"ribosomal protein S2, pseudogene 10"	0.34529
12795	-0.9098	5.0172	6.8495	0.0088667	0.025903	Plk3	polo like kinase 3	-0.9098
217069	0.74734	4.9715	6.842	0.008904	0.025993	Trim25	tripartite motif-containing 25	0.74734
20090	0.35521	10.313	6.8358	0.008935	0.026046	Rps29	ribosomal protein S29	0.35521
20532	0.61602	6.4073	6.8358	0.008935	0.026046	Slc3a1	"solute carrier family 3, member 1"	0.61602
54214	0.72547	4.9622	6.8188	0.0090205	0.026276	Golga4	"golgi autoantigen, golgin subfamily a, 4"	0.72547
223697	-0.67733	5.0144	6.8065	0.0090826	0.026438	Sun2	Sad1 and UNC84 domain containing 2	-0.67733
245828	0.5191	6.1014	6.7904	0.0091649	0.026637	Trappc1	trafficking protein particle complex 1	0.5191
69718	-0.88527	4.614	6.7883	0.0091755	0.026637	Ipmk	inositol polyphosphate multikinase	-0.88527
76899	0.91034	4.4206	6.7876	0.0091791	0.026637	Golga1	"golgi autoantigen, golgin subfamily a, 1"	0.91034
53607	0.86238	4.581	6.7867	0.0091838	0.026637	Snrpa	small nuclear ribonucleoprotein polypeptide A	0.86238
65973	0.95344	4.2684	6.779	0.0092236	0.026714	Asph	aspartate-beta-hydroxylase	0.95344
66425	-0.57992	5.6165	6.7771	0.0092334	0.026723	Pcp4l1	Purkinje cell protein 4-like 1	-0.57992
21991	0.38735	8.8879	6.7299	0.0094808	0.02742	Tpi1	triosephosphate isomerase 1	0.38735
13244	-0.54845	5.7711	6.709	0.0095926	0.027723	Degs1	"delta(4)-desaturase, sphingolipid 1"	-0.54845
71994	-0.47266	6.5079	6.7041	0.0096193	0.027781	Cnn3	"calponin 3, acidic"	-0.47266
21894	0.51012	5.9228	6.6811	0.0097439	0.02812	Tln1	talin 1	0.51012
100316932	-0.81284	4.6972	6.6739	0.0097835	0.028215	Snora28	"small nucleolar RNA, H/ACA box 28"	-0.81284
68436	0.36542	7.6612	6.6642	0.0098368	0.028348	Rpl34	ribosomal protein L34	0.36542
20515	0.9164	4.3623	6.6611	0.0098538	0.028377	Slc20a1	"solute carrier family 20, member 1"	0.9164
19268	-0.49524	6.577	6.6442	0.0099479	0.02861	Ptprf	"protein tyrosine phosphatase, receptor type, F"	-0.49524
67789	0.54362	5.9923	6.644	0.0099489	0.02861	Dalrd3	DALR anticodon binding domain containing 3	0.54362
16391	0.90603	4.4126	6.5967	0.010217	0.029355	Irf9	interferon regulatory factor 9	0.90603
78889	-0.73776	5.2661	6.5957	0.010222	0.029355	Wsb1	WD repeat and SOCS box-containing 1	-0.73776
18391	-0.53986	6.4349	6.5913	0.010248	0.029408	Sigmar1	sigma non-opioid intracellular receptor 1	-0.53986
77219	-0.7321	5.0243	6.578	0.010325	0.029607	Ptgr2	prostaglandin reductase 2	-0.7321
56085	0.44909	6.6678	6.5758	0.010338	0.029623	Ubqln1	ubiquilin 1	0.44909
226747	-0.74459	5.0215	6.5731	0.010353	0.029647	Ahctf1	AT hook containing transcription factor 1	-0.74459
102635804	0.72596	6.979	6.5642	0.010405	0.029775	Gm33051	"predicted gene, 33051"	0.72596
79059	-0.52816	5.9134	6.5505	0.010486	0.029983	Nme3	NME/NM23 nucleoside diphosphate kinase 3	-0.52816
26373	-0.64438	5.2803	6.545	0.010518	0.030054	Clcn7	"chloride channel, voltage-sensitive 7"	-0.64438
68066	0.31554	8.739	6.5297	0.010609	0.030292	Slc25a39	"solute carrier family 25, member 39"	0.31554
624219	0.96584	5.9009	6.5233	0.010647	0.03038	Angptl8	angiopoietin-like 8	0.96584
11757	0.35462	7.6534	6.5078	0.01074	0.030625	Prdx3	peroxiredoxin 3	0.35462
100952	0.89552	4.3187	6.4954	0.010816	0.030818	Emilin1	elastin microfibril interfacer 1	0.89552
67171	-0.53649	5.8561	6.477	0.010928	0.031116	Dram2	DNA-damage regulated autophagy modulator 2	-0.53649
12466	0.44386	6.7706	6.4726	0.010955	0.031172	Cct6a	"chaperonin containing Tcp1, subunit 6a (zeta)"	0.44386
20847	0.64739	5.3862	6.4698	0.010972	0.031198	Stat2	signal transducer and activator of transcription 2	0.64739
66162	0.90883	4.3231	6.4348	0.01119	0.031796	Bola2	bolA-like 2 (E. coli)	0.90883
18597	-0.50279	6.4449	6.4303	0.011219	0.031855	Pdha1	pyruvate dehydrogenase E1 alpha 1	-0.50279
13120	-0.73643	4.8544	6.4025	0.011396	0.032314	Cyp4b1	"cytochrome P450, family 4, subfamily b, polypeptide 1"	-0.73643
14020	-0.49417	6.2567	6.4024	0.011396	0.032314	Evi5	ecotropic viral integration site 5	-0.49417
11981	0.48906	6.2054	6.3965	0.011435	0.032399	Atp9a	"ATPase, class II, type 9A"	0.48906
18221	0.44697	6.7023	6.3919	0.011464	0.03246	Nudc	nudC nuclear distribution protein	0.44697
228998	0.86068	4.4005	6.3682	0.011618	0.032874	Arfgap1	ADP-ribosylation factor GTPase activating protein 1	0.86068
67528	-0.75706	5.5418	6.3616	0.011661	0.032973	Nudt7	nudix (nucleoside diphosphate linked moiety X)-type motif 7	-0.75706
207818	-0.70763	5.1246	6.3554	0.011702	0.033065	Smagp	small cell adhesion glycoprotein	-0.70763
13144	0.8279	4.5522	6.3517	0.011727	0.033111	Dapk3	death-associated protein kinase 3	0.8279
224807	-0.75215	4.9806	6.3416	0.011794	0.03326	Tmem63b	transmembrane protein 63b	-0.75215
22248	0.71705	4.759	6.3413	0.011796	0.03326	Unc119	unc-119 lipid binding chaperone	0.71705
109672	-0.44468	10.305	6.3334	0.011849	0.033386	Cyb5a	cytochrome b5 type A (microsomal)	-0.44468
72562	-0.67638	5.1573	6.3149	0.011973	0.033694	Pcbd2	pterin 4 alpha carbinolamine dehydratase/dimerization cofactor of hepatocyte nuclear factor 1 alpha (TCF1) 2	-0.67638
378702	0.53459	5.7475	6.3146	0.011975	0.033694	Serf2	small EDRK-rich factor 2	0.53459
17766	-0.75075	4.9696	6.3066	0.012029	0.033824	Nudt1	nudix (nucleoside diphosphate linked moiety X)-type motif 1	-0.75075
16211	0.50667	6.1537	6.2802	0.01221	0.034307	Kpnb1	karyopherin (importin) beta 1	0.50667
217666	-0.61502	5.386	6.277	0.012232	0.034346	L2hgdh	L-2-hydroxyglutarate dehydrogenase	-0.61502
58992	-0.30779	8.4782	6.2692	0.012286	0.034473	F12	coagulation factor XII (Hageman factor)	-0.30779
21356	-0.48867	6.2719	6.2578	0.012365	0.034671	Tapbp	TAP binding protein	-0.48867
387524	-0.7538	4.9381	6.249	0.012427	0.034821	Znrf2	zinc and ring finger 2	-0.7538
20511	-0.95409	4.3014	6.2333	0.012537	0.035106	Slc1a2	"solute carrier family 1 (glial high affinity glutamate transporter), member 2"	-0.95409
216805	-0.81538	4.4286	6.2218	0.012618	0.035309	Flcn	folliculin	-0.81538
110960	0.40857	6.904	6.2139	0.012675	0.035443	Tars	threonyl-tRNA synthetase	0.40857
54709	0.41878	6.7829	6.1932	0.012824	0.035836	Eif3i	"eukaryotic translation initiation factor 3, subunit I"	0.41878
11776	0.6289	5.2135	6.1853	0.012881	0.03597	Ap3d1	"adaptor-related protein complex 3, delta 1 subunit"	0.6289
69702	-0.63234	5.4395	6.1662	0.013022	0.036336	Ndufaf1	NADH:ubiquinone oxidoreductase complex assembly factor 1	-0.63234
15451	-0.33773	7.9664	6.1621	0.013052	0.036395	Hpn	hepsin	-0.33773
76889	0.90086	4.2636	6.1436	0.013189	0.036753	Coq8b	coenzyme Q8B	0.90086
625018	0.49387	5.9211	6.14	0.013215	0.036801	C4a	complement component 4A (Rodgers blood group)	0.49387
14869	-0.6025	5.3527	6.1311	0.013282	0.03696	Gstp2	"glutathione S-transferase, pi 2"	-0.6025
16549	0.65762	5.0303	6.1293	0.013296	0.03696	Khsrp	KH-type splicing regulatory protein	0.65762
71375	-0.97638	4.292	6.1288	0.0133	0.03696	Foxn3	forkhead box N3	-0.97638
12268	0.40485	9.9907	6.123	0.013343	0.037056	C4b	complement component 4B (Chido blood group)	0.40485
107515	-0.67179	5.1875	6.1211	0.013358	0.037071	Lgr4	leucine-rich repeat-containing G protein-coupled receptor 4	-0.67179
20924	0.67375	5.0394	6.1174	0.013386	0.037122	Supt5	"suppressor of Ty 5, DSIF elongation factor subunit"	0.67375
17454	-0.89961	4.3848	6.1153	0.013402	0.037141	Mov10	Mov10 RISC complex RNA helicase	-0.89961
84095	0.62866	5.2546	6.1053	0.013477	0.037326	Pi4k2a	phosphatidylinositol 4-kinase type 2 alpha	0.62866
380629	-0.90305	4.3242	6.1036	0.01349	0.037336	Heca	"hdc homolog, cell cycle regulator"	-0.90305
52535	0.81231	4.577	6.0965	0.013545	0.037463	Mettl17	methyltransferase like 17	0.81231
545288	-0.52234	7.8184	6.074	0.013719	0.037906	Cyp2c67	"cytochrome P450, family 2, subfamily c, polypeptide 67"	-0.52234
59021	0.41297	6.8325	6.0732	0.013725	0.037906	Rab2a	"RAB2A, member RAS oncogene family"	0.41297
103554	0.43307	6.5187	6.0624	0.013809	0.038114	Psme4	"proteasome (prosome, macropain) activator subunit 4"	0.43307
78523	-0.60382	5.3945	6.0531	0.013882	0.038289	Mrpl9	mitochondrial ribosomal protein L9	-0.60382
23983	0.53858	5.6857	6.0465	0.013934	0.038406	Pcbp1	poly(rC) binding protein 1	0.53858
71957	0.62695	5.2358	6.0333	0.014038	0.038667	Ints11	integrator complex subunit 11	0.62695
20503	-0.81836	4.5039	6.0222	0.014127	0.038885	Slc16a7	"solute carrier family 16 (monocarboxylic acid transporters), member 7"	-0.81836
56362	-0.96351	4.2181	6.0141	0.014192	0.039037	Sult1b1	"sulfotransferase family 1B, member 1"	-0.96351
278180	-0.51423	6.1835	6.0082	0.01424	0.039142	Vsig4	V-set and immunoglobulin domain containing 4	-0.51423
26901	0.64426	5.1893	6.0064	0.014254	0.039154	Ss18l2	"SS18, nBAF chromatin remodeling complex subunit like 2"	0.64426
104370	-0.73721	5.191	5.9934	0.014359	0.039418	Snora68	"small nucleolar RNA, H/ACA box 68"	-0.73721
231225	-0.53389	5.7027	5.9769	0.014495	0.039754	Tapt1	transmembrane anterior posterior transformation 1	-0.53389
75608	0.48082	6.1466	5.9759	0.014503	0.039754	Chmp4b	charged multivesicular body protein 4B	0.48082
52858	0.53767	5.6773	5.9745	0.014514	0.039754	Cdipt	CDP-diacylglycerol--inositol 3-phosphatidyltransferase (phosphatidylinositol synthase)	0.53767
18081	-0.40326	6.8949	5.9737	0.014521	0.039754	Ninj1	ninjurin 1	-0.40326
102465636	0.82185	4.7569	5.9717	0.014537	0.039771	Mir7051	microRNA 7051	0.82185
12632	-0.5987	5.4171	5.9637	0.014603	0.039925	Cfl2	"cofilin 2, muscle"	-0.5987
20916	-0.37726	7.1614	5.9619	0.014618	0.039939	Sucla2	"succinate-Coenzyme A ligase, ADP-forming, beta subunit"	-0.37726
16434	0.64778	5.1341	5.9571	0.014658	0.040021	Itpa	inosine triphosphatase (nucleoside triphosphate pyrophosphatase)	0.64778
26425	0.78798	4.5715	5.9543	0.014682	0.040058	Nubp1	nucleotide binding protein 1	0.78798
14151	-0.39508	6.9279	5.9515	0.014705	0.040094	Fech	ferrochelatase	-0.39508
211006	-0.72036	4.9777	5.9424	0.014781	0.040249	Sepsecs	Sep (O-phosphoserine) tRNA:Sec (selenocysteine) tRNA synthase	-0.72036
117198	0.48928	6.1074	5.9423	0.014782	0.040249	Ivns1abp	influenza virus NS1A binding protein	0.48928
11640	-0.50537	5.9314	5.9209	0.014962	0.040711	Akap1	A kinase (PRKA) anchor protein 1	-0.50537
108705	-0.38524	6.959	5.9199	0.014971	0.040711	Pttg1ip	pituitary tumor-transforming 1 interacting protein	-0.38524
16889	-0.31858	8.1345	5.8948	0.015186	0.041266	Lipa	lysosomal acid lipase A	-0.31858
67044	-0.43924	6.5225	5.8936	0.015196	0.041266	Higd2a	"HIG1 domain family, member 2A"	-0.43924
69554	-0.66221	5.0522	5.8843	0.015277	0.041458	Klhdc2	kelch domain containing 2	-0.66221
52690	-0.57872	5.4965	5.8722	0.015382	0.041715	Setd3	SET domain containing 3	-0.57872
98845	-0.69061	4.9652	5.842	0.015648	0.04241	Eps8l2	EPS8-like 2	-0.69061
69674	-0.50868	6.0101	5.8346	0.015714	0.042543	Mif4gd	MIF4G domain containing	-0.50868
15529	-0.38444	7.2074	5.8341	0.015718	0.042543	Sdc2	syndecan 2	-0.38444
245867	-0.73291	4.7773	5.8322	0.015735	0.04256	Pcmtd2	protein-L-isoaspartate (D-aspartate) O-methyltransferase domain containing 2	-0.73291
67844	-0.67656	5.1724	5.8304	0.015752	0.042576	Rab32	"RAB32, member RAS oncogene family"	-0.67656
57317	-0.86071	4.3557	5.823	0.015817	0.042724	Srsf4	serine and arginine-rich splicing factor 4	-0.86071
11669	-0.31929	9.35	5.8219	0.015828	0.042724	Aldh2	"aldehyde dehydrogenase 2, mitochondrial"	-0.31929
20116	0.31269	9.363	5.8137	0.015902	0.042897	Rps8	ribosomal protein S8	0.31269
17855	0.60794	5.9739	5.8043	0.015987	0.043098	Mvk	mevalonate kinase	0.60794
66901	-0.35909	7.3192	5.7999	0.016027	0.043175	Proz	"protein Z, vitamin K-dependent plasma glycoprotein"	-0.35909
54411	0.38161	6.8968	5.7936	0.016084	0.043302	Atp6ap1	"ATPase, H+ transporting, lysosomal accessory protein 1"	0.38161
19982	0.31224	8.0711	5.7885	0.016132	0.0434	Rpl36a	ribosomal protein L36A	0.31224
75475	0.45721	6.4276	5.7773	0.016234	0.043624	Oplah	5-oxoprolinase (ATP-hydrolysing)	0.45721
668218	-0.95451	4.2367	5.7771	0.016236	0.043624	Bin2	bridging integrator 2	-0.95451
26433	0.64361	5.0215	5.7428	0.016557	0.044455	Plod3	"procollagen-lysine, 2-oxoglutarate 5-dioxygenase 3"	0.64361
225791	-0.77574	4.6971	5.7246	0.016729	0.044887	Zadh2	"zinc binding alcohol dehydrogenase, domain containing 2"	-0.77574
223267	-0.72202	4.9148	5.7195	0.016777	0.044987	Ggact	gamma-glutamylamine cyclotransferase	-0.72202
77951	0.6848	4.8935	5.7133	0.016837	0.045117	Cyp20a1	"cytochrome P450, family 20, subfamily a, polypeptide 1"	0.6848
12181	0.65958	5.023	5.7018	0.016947	0.045383	Bop1	block of proliferation 1	0.65958
76279	-0.3422	10.352	5.6722	0.017236	0.046125	Cyp2d26	"cytochrome P450, family 2, subfamily d, polypeptide 26"	-0.3422
68917	-0.3699	6.9699	5.6703	0.017254	0.046145	Hint2	histidine triad nucleotide binding protein 2	-0.3699
140792	-0.57017	5.469	5.6565	0.017391	0.04648	Colec12	collectin sub-family member 12	-0.57017
67900	-0.78949	4.7569	5.6527	0.017429	0.04655	Mtfp1	mitochondrial fission process 1	-0.78949
69597	-0.4988	5.8802	5.6372	0.017583	0.04693	Afg3l2	AFG3-like AAA ATPase 2	-0.4988
12465	0.34613	7.476	5.6361	0.017594	0.04693	Cct5	"chaperonin containing Tcp1, subunit 5 (epsilon)"	0.34613
66349	-0.80289	4.5103	5.6289	0.017666	0.047091	Dmac2	distal membrane arm assembly complex 2	-0.80289
13086	-0.463	9.7648	5.6275	0.017681	0.047099	Cyp2a4	"cytochrome P450, family 2, subfamily a, polypeptide 4"	-0.463
73830	0.48147	6.0458	5.6132	0.017826	0.047431	Eif3k	"eukaryotic translation initiation factor 3, subunit K"	0.48147
67549	0.5624	5.5205	5.6129	0.017829	0.047431	Gpr89	G protein-coupled receptor 89	0.5624
67371	0.8554	4.4111	5.6067	0.017892	0.047566	Gtf3c6	"general transcription factor IIIC, polypeptide 6, alpha"	0.8554
620661	0.8497	4.3072	5.5901	0.018062	0.047987	Itpa-ps1	inosine triphosphatase (nucleoside triphosphate pyrophosphatase) pseudogene 1	0.8497
20115	0.35106	8.6959	5.5879	0.018085	0.048016	Rps7	ribosomal protein S7	0.35106
224481	0.68984	4.8612	5.5811	0.018155	0.048172	Tfb1m	"transcription factor B1, mitochondrial"	0.68984
108888	-0.54435	5.678	5.5782	0.018186	0.048222	Atad3a	"ATPase family, AAA domain containing 3A"	-0.54435
56791	0.49113	5.8715	5.5744	0.018225	0.048294	Ube2l6	ubiquitin-conjugating enzyme E2L 6	0.49113
12461	0.35012	7.4679	5.5728	0.018241	0.048305	Cct2	"chaperonin containing Tcp1, subunit 2 (beta)"	0.35012
81909	0.73192	4.7167	5.5651	0.018322	0.048486	Zfpl1	zinc finger like protein 1	0.73192
16971	0.38922	8.4736	5.5595	0.018381	0.048611	Lrp1	low density lipoprotein receptor-related protein 1	0.38922
27397	0.81529	4.4123	5.5552	0.018426	0.048692	Mrpl17	mitochondrial ribosomal protein L17	0.81529
20591	0.52514	5.6357	5.5543	0.018435	0.048692	Kdm5c	lysine (K)-specific demethylase 5C	0.52514
192188	-0.57398	5.5017	5.549	0.018491	0.048807	Stab2	stabilin 2	-0.57398
66229	0.48766	6.0309	5.5426	0.018559	0.048956	Rpl7l1	ribosomal protein L7-like 1	0.48766
59038	0.47247	6.0389	5.5382	0.018606	0.049047	Pxmp4	peroxisomal membrane protein 4	0.47247
77929	0.81599	4.3886	5.5346	0.018644	0.049115	Yipf6	"Yip1 domain family, member 6"	0.81599
13008	-0.67998	4.9227	5.5293	0.0187	0.049231	Csrp2	cysteine and glycine-rich protein 2	-0.67998
76795	-0.69905	4.9149	5.5263	0.018733	0.049285	Tbc1d9b	"TBC1 domain family, member 9B"	-0.69905
192156	0.60376	5.7583	5.5113	0.018894	0.049677	Mvd	mevalonate (diphospho) decarboxylase	0.60376
98828	0.47681	6.0623	5.5097	0.018912	0.04969	Cdc123	cell division cycle 123	0.47681
53973	0.96703	5.2642	5.4892	0.019135	0.050244	Cyp3a41a	"cytochrome P450, family 3, subfamily a, polypeptide 41A"	0.96703
56424	0.39946	6.6008	5.4837	0.019194	0.050367	Stub1	STIP1 homology and U-Box containing protein 1	0.39946
22282	-0.53464	5.5845	5.4682	0.019366	0.050736	Usf2	upstream transcription factor 2	-0.53464
27643	0.63296	5.042	5.4678	0.01937	0.050736	Ubl4a	ubiquitin-like 4A	0.63296
15378	0.31808	7.851	5.4665	0.019384	0.050736	Hnf4a	"hepatic nuclear factor 4, alpha"	0.31808
229279	0.63031	5.0933	5.4665	0.019385	0.050736	Hnrnpa3	heterogeneous nuclear ribonucleoprotein A3	0.63031
11988	-0.48681	6.8919	5.4562	0.019499	0.051002	Slc7a2	"solute carrier family 7 (cationic amino acid transporter, y+ system), member 2"	-0.48681
227695	0.69552	4.8724	5.447	0.019602	0.051237	Spout1	SPOUT domain containing methyltransferase 1	0.69552
208292	-0.76194	4.5953	5.4445	0.01963	0.051237	Zfp871	zinc finger protein 871	-0.76194
19286	-0.82238	4.4396	5.4443	0.019632	0.051237	Pts	6-pyruvoyl-tetrahydropterin synthase	-0.82238
235320	0.7013	4.7024	5.4437	0.01964	0.051237	Zbtb16	zinc finger and BTB domain containing 16	0.7013
57742	0.43539	6.3416	5.4293	0.019802	0.051627	Abhd1	abhydrolase domain containing 1	0.43539
76497	0.54053	5.5234	5.4263	0.019836	0.051683	Ppp1r11	"protein phosphatase 1, regulatory inhibitor subunit 11"	0.54053
66302	-0.54164	5.5623	5.4126	0.019992	0.052057	Rmdn1	regulator of microtubule dynamics 1	-0.54164
19981	0.26753	9.2155	5.4063	0.020064	0.052201	Rpl37a	ribosomal protein L37a	0.26753
14651	-0.30878	8.5869	5.4055	0.020073	0.052201	Hagh	hydroxyacyl glutathione hydrolase	-0.30878
218214	-0.70249	4.9043	5.399	0.020148	0.052361	Kdm1b	lysine (K)-specific demethylase 1B	-0.70249
12894	0.34632	7.9134	5.3928	0.02022	0.052515	Cpt1a	"carnitine palmitoyltransferase 1a, liver"	0.34632
19921	0.27508	9.683	5.3866	0.020292	0.052667	Rpl19	ribosomal protein L19	0.27508
11548	-0.79537	4.7453	5.3776	0.020397	0.052906	Adra1b	"adrenergic receptor, alpha 1b"	-0.79537
29869	-0.59979	5.3051	5.3759	0.020417	0.052924	Ulk2	unc-51 like kinase 2	-0.59979
22143	0.65898	4.9845	5.3741	0.020438	0.052945	Tuba1b	"tubulin, alpha 1B"	0.65898
625249	-0.29176	8.856	5.3702	0.020484	0.05303	Gpx4	glutathione peroxidase 4	-0.29176
18813	0.4753	5.9173	5.3665	0.020527	0.053109	Pa2g4	proliferation-associated 2G4	0.4753
52815	0.52889	5.6787	5.3612	0.02059	0.053236	Ldhd	lactate dehydrogenase D	0.52889
68991	0.50642	5.6371	5.3601	0.020603	0.053237	Ssu72	Ssu72 RNA polymerase II CTD phosphatase homolog (yeast)	0.50642
227095	-0.65227	5.0729	5.3574	0.020634	0.053277	Hibch	3-hydroxyisobutyryl-Coenzyme A hydrolase	-0.65227
100043000	0.77269	4.4523	5.3565	0.020645	0.053277	Rpl3-ps1	"ribosomal protein L3, pseudogene 1"	0.77269
102308570	0.84223	4.4294	5.3379	0.020866	0.053814	Lbhd1	LBH domain containing 1	0.84223
19179	0.34113	7.5498	5.3252	0.021019	0.054172	Psmc1	"protease (prosome, macropain) 26S subunit, ATPase 1"	0.34113
13063	0.48352	5.9292	5.3166	0.021123	0.054406	Cycs	"cytochrome c, somatic"	0.48352
110762	-0.92751	4.4155	5.3138	0.021157	0.05446	Igkj4	immunoglobulin kappa joining 4	-0.92751
66375	-0.70141	4.8396	5.3072	0.021237	0.054631	Dhrs7	dehydrogenase/reductase (SDR family) member 7	-0.70141
20498	0.80595	4.2948	5.3053	0.02126	0.054655	Slc12a4	"solute carrier family 12, member 4"	0.80595
224139	0.66352	4.8587	5.3036	0.021281	0.054675	Golgb1	"golgi autoantigen, golgin subfamily b, macrogolgin 1"	0.66352
76608	-0.56639	5.4083	5.2953	0.021383	0.054902	Hectd3	HECT domain E3 ubiquitin protein ligase 3	-0.56639
69129	0.74851	4.6281	5.2852	0.021507	0.055185	Pex11g	peroxisomal biogenesis factor 11 gamma	0.74851
52064	-0.57743	5.4357	5.2797	0.021575	0.055324	Coq5	coenzyme Q5 methyltransferase	-0.57743
66979	0.52024	5.5906	5.2722	0.021668	0.055529	Pole4	"polymerase (DNA-directed), epsilon 4 (p12 subunit)"	0.52024
101488	-0.50738	6.0214	5.2593	0.02183	0.055907	Slco2b1	"solute carrier organic anion transporter family, member 2b1"	-0.50738
96957	0.83128	4.3593	5.2548	0.021886	0.056016	Tmem62	transmembrane protein 62	0.83128
216848	0.78149	4.4178	5.2476	0.021977	0.056213	Chd3	chromodomain helicase DNA binding protein 3	0.78149
207304	0.4312	6.279	5.2329	0.022163	0.056654	Hectd1	HECT domain E3 ubiquitin protein ligase 1	0.4312
240327	-0.49099	5.7958	5.2245	0.022271	0.056894	Gm4951	predicted gene 4951	-0.49099
66046	-0.45491	6.1525	5.221	0.022316	0.056971	Ndufb5	NADH:ubiquinone oxidoreductase subunit B5	-0.45491
102466761	0.48801	6.1741	5.2023	0.022557	0.05755	Mir6904	microRNA 6904	0.48801
104923	-0.47296	6.0235	5.194	0.022665	0.057789	Adi1	acireductone dioxygenase 1	-0.47296
18950	0.47604	6.0197	5.1896	0.022723	0.057901	Pnp	purine-nucleoside phosphorylase	0.47604
68795	-0.48784	5.7654	5.188	0.022743	0.057911	Ubr3	ubiquitin protein ligase E3 component n-recognin 3	-0.48784
387141	-0.50053	5.6057	5.1863	0.022766	0.057911	Mir22	microRNA 22	-0.50053
14923	0.52375	5.5162	5.186	0.02277	0.057911	Guk1	guanylate kinase 1	0.52375
24044	0.71901	4.6144	5.1827	0.022813	0.057985	Scamp2	secretory carrier membrane protein 2	0.71901
67510	0.56622	5.1845	5.1766	0.022892	0.05815	Tvp23b	trans-golgi network vesicle protein 23B	0.56622
23827	0.43238	6.2995	5.1579	0.023141	0.058715	Bpnt1	bisphosphate 3'-nucleotidase 1	0.43238
100216534	0.83935	4.3898	5.1577	0.023144	0.058715	Snord96a	"small nucleolar RNA, C/D box 96A"	0.83935
89867	0.48335	5.8885	5.1566	0.023158	0.058715	Sec16b	SEC16 homolog B (S. cerevisiae)	0.48335
66165	0.42079	6.4401	5.1532	0.023204	0.058794	Bccip	BRCA2 and CDKN1A interacting protein	0.42079
28106	0.40647	6.4879	5.1475	0.02328	0.05895	Mydgf	myeloid derived growth factor	0.40647
115489055	-0.39404	7.0484	5.1463	0.023296	0.058953	Gm24336	"predicted gene, 24336"	-0.39404
68981	0.73232	4.6455	5.1449	0.023315	0.058964	Snrpa1	small nuclear ribonucleoprotein polypeptide A'	0.73232
26456	-0.48622	6.2453	5.1389	0.023396	0.059132	Sema4g	"sema domain, immunoglobulin domain (Ig), transmembrane domain (TM) and short cytoplasmic domain, (semaphorin) 4G"	-0.48622
68731	-0.65203	4.9917	5.1363	0.02343	0.059182	Rbfa	ribosome binding factor A	-0.65203
234724	-0.65344	10.899	5.1319	0.02349	0.059295	Tat	tyrosine aminotransferase	-0.65344
14824	0.40968	7.5154	5.1182	0.023676	0.059729	Grn	granulin	0.40968
53901	0.79852	4.4998	5.1085	0.023808	0.05999	Rcan2	regulator of calcineurin 2	0.79852
19181	0.49714	5.7377	5.1085	0.023809	0.05999	Psmc2	"proteasome (prosome, macropain) 26S subunit, ATPase 2"	0.49714
170759	0.52023	5.5163	5.105	0.023857	0.060072	Atp13a1	ATPase type 13A1	0.52023
226977	0.4671	5.7738	5.1025	0.023892	0.060123	Actr1b	"ARP1 actin-related protein 1B, centractin beta"	0.4671
56720	-0.39231	9.5579	5.0956	0.023986	0.060323	Tdo2	"tryptophan 2,3-dioxygenase"	-0.39231
52466	-0.44903	6.0841	5.0927	0.024026	0.060366	Slc46a1	"solute carrier family 46, member 1"	-0.44903
56282	-0.42406	6.456	5.0922	0.024033	0.060366	Mrpl12	mitochondrial ribosomal protein L12	-0.42406
226564	-0.67432	5.0269	5.0773	0.024242	0.060838	Fmo4	flavin containing monooxygenase 4	-0.67432
66052	-0.34295	7.1134	5.0758	0.024261	0.060838	Sdhc	"succinate dehydrogenase complex, subunit C, integral membrane protein"	-0.34295
67248	0.33124	7.7944	5.0755	0.024266	0.060838	Rpl39	ribosomal protein L39	0.33124
107652	0.56524	5.2652	5.073	0.024302	0.06089	Uap1	UDP-N-acetylglucosamine pyrophosphorylase 1	0.56524
20384	-0.43991	7.1145	5.0661	0.024399	0.061094	Srsf5	serine and arginine-rich splicing factor 5	-0.43991
19261	-0.73234	4.5096	5.0499	0.024627	0.061595	Sirpa	signal-regulatory protein alpha	-0.73234
66887	-0.31851	7.5831	5.0498	0.024629	0.061595	Lonp2	"lon peptidase 2, peroxisomal"	-0.31851
77037	0.50012	6.1409	5.0472	0.024666	0.061623	Mrap	melanocortin 2 receptor accessory protein	0.50012
67916	-0.37291	6.8854	5.0469	0.024671	0.061623	Plpp3	phospholipid phosphatase 3	-0.37291
225887	-0.30519	7.6317	5.0438	0.024715	0.061696	Ndufs8	NADH:ubiquinone oxidoreductase core subunit S8	-0.30519
667716	0.54505	5.3968	5.0115	0.02518	0.062798	Gm11789	predicted gene 11789	0.54505
17874	0.75708	4.3884	5.0109	0.025187	0.062798	Myd88	myeloid differentiation primary response gene 88	0.75708
209318	0.44063	6.2408	4.9943	0.02543	0.063365	Gps1	G protein pathway suppressor 1	0.44063
100434	-0.57654	5.2718	4.9871	0.025536	0.063527	Slc44a1	"solute carrier family 44, member 1"	-0.57654
19164	0.6739	4.7468	4.987	0.025539	0.063527	Psen1	presenilin 1	0.6739
13383	-0.60439	5.0989	4.9867	0.025543	0.063527	Dlg1	discs large MAGUK scaffold protein 1	-0.60439
19171	-0.46309	6.0587	4.9808	0.02563	0.063704	Psmb10	"proteasome (prosome, macropain) subunit, beta type 10"	-0.46309
51811	-0.46815	6.9869	4.9761	0.0257	0.06384	Clec4f	"C-type lectin domain family 4, member f"	-0.46815
56086	0.43238	6.3537	4.9707	0.02578	0.063999	Set	SET nuclear oncogene	0.43238
20813	0.40303	6.4921	4.964	0.025881	0.06421	Srp14	signal recognition particle 14	0.40303
108767	0.39748	6.5028	4.9619	0.025912	0.064249	Pnrc1	proline-rich nuclear receptor coactivator 1	0.39748
18634	-0.84695	4.2749	4.9594	0.025949	0.064293	Pex7	peroxisomal biogenesis factor 7	-0.84695
107197	-0.57311	5.2964	4.9586	0.025962	0.064293	Uqcc3	ubiquinol-cytochrome c reductase complex assembly factor 3	-0.57311
93757	-0.63282	4.9708	4.9545	0.026022	0.064404	Immp2l	IMP2 inner mitochondrial membrane peptidase-like (S. cerevisiae)	-0.63282
19699	-0.62462	4.9838	4.9524	0.026055	0.064406	Reln	reelin	-0.62462
18674	0.3435	7.3289	4.9514	0.026069	0.064406	Slc25a3	"solute carrier family 25 (mitochondrial carrier, phosphate carrier), member 3"	0.3435
72399	-0.52698	5.3177	4.9513	0.026071	0.064406	Brap	BRCA1 associated protein	-0.52698
24058	0.62658	5.0218	4.9492	0.026103	0.064446	Sigirr	single immunoglobulin and toll-interleukin 1 receptor (TIR) domain	0.62658
102122	0.69273	4.6586	4.9472	0.026133	0.06448	Fam192a	"family with sequence similarity 192, member A"	0.69273
20315	-0.49906	5.8024	4.9444	0.026175	0.064545	Cxcl12	chemokine (C-X-C motif) ligand 12	-0.49906
22288	0.61938	4.8959	4.9317	0.026368	0.064981	Utrn	utrophin	0.61938
17347	-0.46799	5.8479	4.9148	0.026628	0.065582	Mknk2	MAP kinase-interacting serine/threonine kinase 2	-0.46799
214579	-0.80457	4.432	4.8993	0.026868	0.066085	Aldh5a1	"aldhehyde dehydrogenase family 5, subfamily A1"	-0.80457
110323	-0.33806	9.7284	4.8987	0.026878	0.066085	Cox6b1	"cytochrome c oxidase, subunit 6B1"	-0.33806
18115	-0.43437	6.1379	4.8984	0.026881	0.066085	Nnt	nicotinamide nucleotide transhydrogenase	-0.43437
99712	-0.42643	6.2685	4.8931	0.026964	0.066223	Cept1	choline/ethanolaminephosphotransferase 1	-0.42643
18770	0.46651	6.6407	4.8927	0.02697	0.066223	Pklr	pyruvate kinase liver and red blood cell	0.46651
18576	-0.67523	4.8929	4.8858	0.027078	0.066449	Pde3b	"phosphodiesterase 3B, cGMP-inhibited"	-0.67523
104307	-0.7334	4.9341	4.8718	0.027299	0.066949	Rnu12	"RNA U12, small nuclear"	-0.7334
107976	0.62803	4.9844	4.8697	0.027332	0.066991	Babam2	BRISC and BRCA1 A complex member 2	0.62803
20442	0.54522	5.4419	4.8635	0.027431	0.067193	St3gal1	"ST3 beta-galactoside alpha-2,3-sialyltransferase 1"	0.54522
54326	-0.29697	8.6306	4.861	0.02747	0.067246	Elovl2	"elongation of very long chain fatty acids (FEN1/Elo2, SUR4/Elo3, yeast)-like 2"	-0.29697
235041	-0.84422	4.4919	4.8582	0.027514	0.067287	Kank2	KN motif and ankyrin repeat domains 2	-0.84422
67963	-0.61673	4.9757	4.8579	0.02752	0.067287	Npc2	NPC intracellular cholesterol transporter 2	-0.61673
21849	-0.38757	6.5763	4.8566	0.02754	0.067296	Trim28	tripartite motif-containing 28	-0.38757
108030	-0.80307	4.4506	4.8513	0.027625	0.067463	Lin7a	lin-7 homolog A (C. elegans)	-0.80307
333670	-0.54518	6.4307	4.8455	0.027719	0.067651	Gm867	predicted gene 867	-0.54518
100039795	-0.67561	4.7311	4.8429	0.02776	0.067711	Ildr2	immunoglobulin-like domain containing receptor 2	-0.67561
104458	0.52336	5.4655	4.8369	0.027856	0.067905	Rars	arginyl-tRNA synthetase	0.52336
110265	-0.47496	5.8296	4.8269	0.028019	0.068259	Msra	methionine sulfoxide reductase A	-0.47496
101869	0.75817	4.5047	4.8177	0.028169	0.068577	Unc45a	unc-45 myosin chaperone A	0.75817
22122	0.43043	6.0606	4.8169	0.028183	0.068577	Tsta3	tissue specific transplantation antigen P35B	0.43043
102466790	0.47762	6.024	4.8045	0.028385	0.069027	Mir7029	microRNA 7029	0.47762
76763	-0.74101	4.5493	4.7967	0.028515	0.069263	Mospd2	motile sperm domain containing 2	-0.74101
14466	0.49648	5.5091	4.7966	0.028516	0.069263	Gba	"glucosidase, beta, acid"	0.49648
66878	0.41997	6.1906	4.7893	0.028637	0.069516	Riok3	RIO kinase 3	0.41997
66997	0.45473	6.3936	4.7831	0.02874	0.069723	Psmd12	"proteasome (prosome, macropain) 26S subunit, non-ATPase, 12"	0.45473
193670	0.64684	4.8134	4.7801	0.02879	0.069798	Rnf185	ring finger protein 185	0.64684
83814	0.7561	4.4235	4.7792	0.028805	0.069798	Nedd4l	"neural precursor cell expressed, developmentally down-regulated gene 4-like"	0.7561
11565	-0.58093	5.1363	4.7748	0.02888	0.069936	Adssl1	adenylosuccinate synthetase like 1	-0.58093
72931	0.44953	5.9718	4.7675	0.029002	0.070191	Swi5	SWI5 recombination repair homolog (yeast)	0.44953
21982	0.78794	4.2901	4.7643	0.029055	0.070241	Tmem165	transmembrane protein 165	0.78794
22022	-0.54132	5.2205	4.7642	0.029058	0.070241	Tpst2	protein-tyrosine sulfotransferase 2	-0.54132
68936	-0.65944	4.9944	4.7615	0.029104	0.070311	Smim11	small integral membrane protein 11	-0.65944
22139	-0.47634	13.448	4.7575	0.029171	0.070431	Ttr	transthyretin	-0.47634
70356	-0.32357	7.3837	4.7407	0.029457	0.07108	St13	suppression of tumorigenicity 13	-0.32357
20084	0.27087	8.9829	4.7369	0.029522	0.071194	Rps18	ribosomal protein S18	0.27087
67974	-0.46634	5.7541	4.7324	0.0296	0.071339	Ccny	cyclin Y	-0.46634
97287	0.50981	5.3024	4.7237	0.029749	0.071656	Mtmr14	myotubularin related protein 14	0.50981
14555	0.28512	8.1526	4.7209	0.029798	0.071732	Gpd1	glycerol-3-phosphate dehydrogenase 1 (soluble)	0.28512
67512	0.32296	7.6657	4.7191	0.029829	0.071762	Agpat2	"1-acylglycerol-3-phosphate O-acyltransferase 2 (lysophosphatidic acid acyltransferase, beta)"	0.32296
22192	0.47308	5.7178	4.7118	0.029956	0.072026	Ube2m	ubiquitin-conjugating enzyme E2M	0.47308
66422	-0.44974	5.9083	4.7076	0.03003	0.072161	Dctpp1	dCTP pyrophosphatase 1	-0.44974
94184	0.49176	5.5563	4.6968	0.030219	0.072571	Pdxdc1	pyridoxal-dependent decarboxylase domain containing 1	0.49176
68554	-0.68481	4.7626	4.6946	0.030258	0.072622	Cebpzos	"CCAAT/enhancer binding protein (C/EBP), zeta, opposite strand"	-0.68481
74008	0.65847	4.6551	4.6874	0.030384	0.072882	Arsg	arylsulfatase G	0.65847
67872	-0.70679	4.6245	4.6785	0.030542	0.073219	Nsmce4a	"NSE4 homolog A, SMC5-SMC6 complex component"	-0.70679
17159	-0.4676	5.6387	4.6725	0.03065	0.073433	Man2b1	"mannosidase 2, alpha B1"	-0.4676
66656	0.44314	5.9747	4.6681	0.030727	0.073575	Eef1d	eukaryotic translation elongation factor 1 delta (guanine nucleotide exchange protein)	0.44314
13809	-0.41046	6.3662	4.6644	0.030795	0.073623	Enpep	glutamyl aminopeptidase	-0.41046
20181	0.29859	7.4855	4.6643	0.030796	0.073623	Rxra	retinoid X receptor alpha	0.29859
55944	0.47685	5.6318	4.664	0.030802	0.073623	Eif3d	"eukaryotic translation initiation factor 3, subunit D"	0.47685
67836	0.61053	4.9537	4.6596	0.03088	0.073766	Wdr83	WD repeat domain containing 83	0.61053
68077	-0.5294	5.9305	4.6523	0.031011	0.074036	Nop53	NOP53 ribosome biogenesis factor	-0.5294
67487	0.45007	5.6428	4.6389	0.031255	0.074574	Dhx40	DEAH (Asp-Glu-Ala-His) box polypeptide 40	0.45007
50527	0.65364	4.7131	4.6363	0.031302	0.074642	Ero1l	ERO1-like (S. cerevisiae)	0.65364
71693	-0.44351	5.7871	4.6289	0.031437	0.07492	Colec11	collectin sub-family member 11	-0.44351
83796	-0.47979	5.753	4.6167	0.031662	0.07541	Smarcd2	"SWI/SNF related, matrix associated, actin dependent regulator of chromatin, subfamily d, member 2"	-0.47979
67466	0.65659	4.7438	4.6152	0.03169	0.075434	Pdcl	phosducin-like	0.65659
51792	0.40638	6.1979	4.6126	0.031737	0.075502	Ppp2r1a	"protein phosphatase 2, regulatory subunit A, alpha"	0.40638
230796	-0.59508	5.1628	4.6082	0.031819	0.075652	Wdtc1	WD and tetratricopeptide repeats 1	-0.59508
19271	-0.53197	5.4845	4.6024	0.031927	0.075782	Ptprj	"protein tyrosine phosphatase, receptor type, J"	-0.53197
53381	0.34618	7.3112	4.6024	0.031928	0.075782	Prdx4	peroxiredoxin 4	0.34618
66525	0.51529	5.4443	4.6023	0.03193	0.075782	Timm50	translocase of inner mitochondrial membrane 50	0.51529
226781	0.69663	4.7371	4.5916	0.032128	0.076208	Slc30a10	"solute carrier family 30, member 10"	0.69663
56048	0.41716	6.284	4.5885	0.032188	0.076304	Lgals8	"lectin, galactose binding, soluble 8"	0.41716
78928	0.53793	5.2629	4.5771	0.032402	0.076768	Pigt	"phosphatidylinositol glycan anchor biosynthesis, class T"	0.53793
229905	-0.36019	6.8343	4.5708	0.032521	0.077003	Kyat3	kynurenine aminotransferase 3	-0.36019
108735	-0.58552	5.1121	4.5683	0.032569	0.077073	Sft2d2	SFT2 domain containing 2	-0.58552
209176	-0.84838	4.2445	4.5671	0.032592	0.077083	Ido2	"indoleamine 2,3-dioxygenase 2"	-0.84838
19941	0.35425	9.2392	4.5595	0.032737	0.077381	Rpl26	ribosomal protein L26	0.35425
24068	0.52079	5.3746	4.5579	0.032767	0.077405	Sra1	steroid receptor RNA activator 1	0.52079
68251	0.45778	5.7569	4.5567	0.03279	0.077415	Babam1	BRISC and BRCA1 A complex member 1	0.45778
22190	-0.69126	6.6677	4.5419	0.033075	0.078043	Ubc	ubiquitin C	-0.69126
76429	0.44426	5.9373	4.5396	0.033119	0.0781	Lhpp	phospholysine phosphohistidine inorganic pyrophosphate phosphatase	0.44426
67181	0.63239	4.7521	4.5378	0.033155	0.078115	Ctdnep1	CTD nuclear envelope phosphatase 1	0.63239
226641	0.55341	5.031	4.5373	0.033164	0.078115	Atf6	activating transcription factor 6	0.55341
226856	0.46832	5.779	4.5326	0.033256	0.078286	Lpgat1	lysophosphatidylglycerol acyltransferase 1	0.46832
12335	-0.73113	4.436	4.5265	0.033374	0.07852	Capn3	calpain 3	-0.73113
59035	0.69457	4.5333	4.5217	0.033467	0.078693	Carm1	coactivator-associated arginine methyltransferase 1	0.69457
18777	-0.39956	6.3496	4.514	0.033619	0.079005	Lypla1	lysophospholipase 1	-0.39956
66522	-0.79439	4.468	4.5102	0.033692	0.07913	Pgpep1	pyroglutamyl-peptidase I	-0.79439
13688	-0.46053	5.9813	4.5087	0.033723	0.079157	Eif4ebp2	eukaryotic translation initiation factor 4E binding protein 2	-0.46053
19346	0.51186	5.3829	4.4912	0.034069	0.079923	Rab6a	"RAB6A, member RAS oncogene family"	0.51186
68817	0.42659	6.051	4.466	0.034575	0.081028	Ddi2	DNA-damage inducible protein 2	0.42659
14102	0.48774	5.5153	4.4655	0.034586	0.081028	Fas	Fas (TNF receptor superfamily member 6)	0.48774
100504581	-0.56802	5.0973	4.4648	0.0346	0.081028	Gm17275	"predicted gene, 17275"	-0.56802
71743	-0.37241	6.4733	4.458	0.034738	0.081304	Coasy	Coenzyme A synthase	-0.37241
272465	1.211	6.69	4.4544	0.034811	0.081424	Tmem255b	transmembrane protein 255B	1.211
237542	-0.77564	4.4334	4.4535	0.03483	0.081424	Osbpl8	oxysterol binding protein-like 8	-0.77564
269587	0.62241	4.7605	4.441	0.035085	0.081974	Epb41	erythrocyte membrane protein band 4.1	0.62241
72759	-0.56437	5.2751	4.43	0.035312	0.082457	Tmem135	transmembrane protein 135	-0.56437
93732	0.30193	7.689	4.4266	0.035382	0.082573	Acox2	"acyl-Coenzyme A oxidase 2, branched chain"	0.30193
27061	-0.26706	7.9155	4.4246	0.035425	0.082608	Bcap31	B cell receptor associated protein 31	-0.26706
216363	-0.74559	4.4743	4.4239	0.035438	0.082608	Rab3ip	RAB3A interacting protein	-0.74559
68327	0.5863	4.9501	4.4194	0.035532	0.082778	Tsr3	TSR3 20S rRNA accumulation	0.5863
66234	0.54399	6.9101	4.4073	0.035785	0.08319	Msmo1	methylsterol monoxygenase 1	0.54399
108037	-0.41295	6.5087	4.4073	0.035786	0.08319	Shmt2	serine hydroxymethyltransferase 2 (mitochondrial)	-0.41295
17387	0.61696	4.832	4.4072	0.035787	0.08319	Mmp14	matrix metallopeptidase 14 (membrane-inserted)	0.61696
67841	-0.44215	5.969	4.4071	0.035791	0.08319	Atg3	autophagy related 3	-0.44215
100043330	0.7968	4.2328	4.3977	0.035987	0.083558	Gm4366	predicted gene 4366	0.7968
56794	-0.38839	8.6519	4.3976	0.035991	0.083558	Hacl1	2-hydroxyacyl-CoA lyase 1	-0.38839
230709	0.60966	4.8805	4.3835	0.036288	0.0842	Zmpste24	"zinc metallopeptidase, STE24"	0.60966
13506	-0.54897	5.1568	4.3818	0.036324	0.084236	Dsc2	desmocollin 2	-0.54897
214137	-0.56943	5.1067	4.375	0.03647	0.084525	Arhgap29	Rho GTPase activating protein 29	-0.56943
319848	-0.65284	4.9248	4.3689	0.0366	0.084758	Slc17a4	"solute carrier family 17 (sodium phosphate), member 4"	-0.65284
192652	-0.74788	4.3131	4.3684	0.036612	0.084758	Wdr81	WD repeat domain 81	-0.74788
66294	0.70238	4.5759	4.36	0.036793	0.085127	Fam3a	"family with sequence similarity 3, member A"	0.70238
21399	0.42765	5.7836	4.359	0.036813	0.085127	Tcea1	transcription elongation factor A (SII) 1	0.42765
68961	0.72404	4.3469	4.3537	0.036929	0.085346	Phkg2	"phosphorylase kinase, gamma 2 (testis)"	0.72404
17000	0.34319	6.6876	4.3483	0.037046	0.085542	Ltbr	lymphotoxin B receptor	0.34319
20054	0.25263	9.2965	4.3478	0.037056	0.085542	Rps15	ribosomal protein S15	0.25263
75909	0.34218	6.9298	4.3375	0.037281	0.086012	Vmp1	vacuole membrane protein 1	0.34218
12091	-0.65988	4.6246	4.3363	0.037307	0.086023	Glb1	"galactosidase, beta 1"	-0.65988
68323	0.68348	4.5889	4.3328	0.037384	0.086152	Nudt22	nudix (nucleoside diphosphate linked moiety X)-type motif 22	0.68348
100049568	-0.32068	10.939	4.3263	0.037527	0.086433	Gm10252	predicted gene 10252	-0.32068
50783	0.5541	5.1257	4.3208	0.03765	0.086665	Lsm4	"LSM4 homolog, U6 small nuclear RNA and mRNA degradation associated"	0.5541
100316752	0.44551	6.4894	4.3023	0.038061	0.087562	Mir1896	microRNA 1896	0.44551
235459	0.54102	5.0447	4.294	0.038247	0.08794	Gtf2a2	"general transcription factor II A, 2"	0.54102
80907	-0.5076	5.4587	4.289	0.038359	0.088148	Lactb	"lactamase, beta"	-0.5076
54633	0.46695	5.6211	4.2837	0.038479	0.088372	Pqbp1	polyglutamine binding protein 1	0.46695
229487	-0.6537	4.7456	4.2804	0.038554	0.088495	Gatb	"glutamyl-tRNA(Gln) amidotransferase, subunit B"	-0.6537
26912	-0.37866	6.8786	4.2744	0.038691	0.08876	Gcat	glycine C-acetyltransferase (2-amino-3-ketobutyrate-coenzyme A ligase)	-0.37866
66448	0.41714	6.1721	4.2709	0.038772	0.088893	Mrpl20	mitochondrial ribosomal protein L20	0.41714
100504309	-0.49572	5.4989	4.2625	0.038963	0.089247	Smim27	small integral membrane protein 27	-0.49572
56431	0.28722	7.4546	4.2622	0.03897	0.089247	Dstn	destrin	0.28722
108100	-0.66054	4.7492	4.2608	0.039002	0.089271	Baiap2	brain-specific angiogenesis inhibitor 1-associated protein 2	-0.66054
115485773	-0.28897	8.4711	4.2571	0.039087	0.089415	Gm25395	"predicted gene, 25395"	-0.28897
20843	-0.46662	5.5846	4.2518	0.03921	0.089644	Stag2	stromal antigen 2	-0.46662
52040	0.71938	4.4106	4.2483	0.03929	0.089776	Ppp1r10	"protein phosphatase 1, regulatory subunit 10"	0.71938
12916	0.68478	4.625	4.2418	0.03944	0.090068	Crem	cAMP responsive element modulator	0.68478
76947	-0.5216	5.3225	4.2284	0.039753	0.090734	Ndufaf6	NADH:ubiquinone oxidoreductase complex assembly factor 6	-0.5216
83701	0.54826	5.137	4.2252	0.039829	0.090855	Srrt	serrate RNA effector molecule homolog (Arabidopsis)	0.54826
54138	0.42924	5.7868	4.224	0.039857	0.090867	Atxn10	ataxin 10	0.42924
108114	-0.59342	5.3479	4.2226	0.039888	0.090887	Slc22a7	"solute carrier family 22 (organic anion transporter), member 7"	-0.59342
98711	-0.81834	4.2422	4.2211	0.039923	0.090916	Rdh10	retinol dehydrogenase 10 (all-trans)	-0.81834
76808	0.27184	8.7286	4.2174	0.040011	0.091064	Rpl18a	ribosomal protein L18A	0.27184
58249	0.70911	4.3892	4.2135	0.040105	0.091227	Fibp	fibroblast growth factor (acidic) intracellular binding protein	0.70911
66388	-0.6615	4.6538	4.21	0.040186	0.091361	Cutc	cutC copper transporter	-0.6615
26446	0.35854	6.8166	4.2044	0.04032	0.091614	Psmb3	"proteasome (prosome, macropain) subunit, beta type 3"	0.35854
16562	-0.35927	6.5827	4.1987	0.040455	0.091868	Kif1c	kinesin family member 1C	-0.35927
102465885	0.33273	7.8878	4.1925	0.040603	0.092152	Mir8093	microRNA 8093	0.33273
15381	0.43399	6.0967	4.1813	0.040872	0.092712	Hnrnpc	heterogeneous nuclear ribonucleoprotein C	0.43399
100628610	-0.71065	4.5255	4.1765	0.040988	0.092923	Mir5101	microRNA 5101	-0.71065
664994	-0.45556	5.6589	4.1696	0.041156	0.093251	Isoc2a	isochorismatase domain containing 2a	-0.45556
21856	-0.49684	5.4139	4.1675	0.041206	0.093312	Timm44	translocase of inner mitochondrial membrane 44	-0.49684
208624	0.69089	4.561	4.1636	0.041303	0.093479	Alg3	"asparagine-linked glycosylation 3 (alpha-1,3-mannosyltransferase)"	0.69089
11425	-0.26252	8.8738	4.1568	0.041467	0.093799	Apoc4	apolipoprotein C-IV	-0.26252
107686	0.60663	4.8217	4.1361	0.041979	0.094859	Snrpd2	small nuclear ribonucleoprotein D2	0.60663
71947	-0.59787	4.9112	4.1359	0.041983	0.094859	Tmem94	transmembrane protein 94	-0.59787
13121	0.39583	7.594	4.1335	0.042041	0.094939	Cyp51	"cytochrome P450, family 51"	0.39583
100273	0.38356	6.2223	4.1264	0.042219	0.095287	Osbpl9	oxysterol binding protein-like 9	0.38356
68563	0.4451	5.8526	4.1154	0.042494	0.095855	Dpm3	dolichyl-phosphate mannosyltransferase polypeptide 3	0.4451
12558	-0.50083	5.3697	4.1099	0.042632	0.096113	Cdh2	cadherin 2	-0.50083
15357	-0.49943	6.5398	4.1086	0.042667	0.096137	Hmgcr	3-hydroxy-3-methylglutaryl-Coenzyme A reductase	-0.49943
14430	-0.43433	5.9176	4.1073	0.042699	0.096157	Galt	galactose-1-phosphate uridyl transferase	-0.43433
116748	-0.7236	4.4418	4.1034	0.042797	0.096312	Lsm10	U7 snRNP-specific Sm-like protein LSM10	-0.7236
12192	-0.49198	5.9135	4.1026	0.042816	0.096312	Zfp36l1	"zinc finger protein 36, C3H type-like 1"	-0.49198
77559	-0.71686	4.4627	4.0886	0.043173	0.097025	Agl	"amylo-1,6-glucosidase, 4-alpha-glucanotransferase"	-0.71686
53761	0.5723	4.9528	4.0883	0.043181	0.097025	Prrc2a	proline-rich coiled-coil 2A	0.5723
15469	0.6927	4.3949	4.0851	0.043263	0.097157	Prmt1	protein arginine N-methyltransferase 1	0.6927
103733	0.60055	4.859	4.0779	0.043446	0.09749	Tubg1	"tubulin, gamma 1"	0.60055
71665	-0.39592	6.1529	4.0774	0.04346	0.09749	Fuca1	"fucosidase, alpha-L- 1, tissue"	-0.39592
110911	-0.53814	5.2064	4.0761	0.043493	0.097511	Cds2	CDP-diacylglycerol synthase (phosphatidate cytidylyltransferase) 2	-0.53814
56726	-0.40078	6.0932	4.0745	0.043535	0.097551	Sh3bgrl	SH3-binding domain glutamic acid-rich protein like	-0.40078
67830	0.29454	7.3892	4.0725	0.043586	0.097559	Rer1	retention in endoplasmic reticulum sorting receptor 1	0.29454
236643	-0.7469	4.3589	4.0725	0.043587	0.097559	Sytl5	synaptotagmin-like 5	-0.7469
14287	0.3409	6.9981	4.0703	0.043642	0.097629	Fpgs	folylpolyglutamyl synthetase	0.3409
19651	-0.75932	4.2682	4.0675	0.043716	0.097738	Rbl2	RB transcriptional corepressor like 2	-0.75932
12279	-0.45759	7.1118	4.0611	0.043882	0.098057	C9	complement component 9	-0.45759
94063	0.43383	5.8273	4.0595	0.043923	0.098094	Mrpl16	mitochondrial ribosomal protein L16	0.43383
387231	0.92043	4.3574	4.0542	0.044062	0.09835	Mir122	microRNA 122	0.92043
109821	0.28793	7.5828	4.0473	0.044243	0.098699	F11	coagulation factor XI	0.28793
57896	0.39523	6.2024	4.0421	0.044378	0.098946	Krcc1	lysine-rich coiled-coil 1	0.39523
67542	0.62899	4.6467	4.0282	0.044745	0.09971	Cog6	component of oligomeric golgi complex 6	0.62899
13877	0.61215	4.8371	4.0192	0.044985	0.10019	Erh	ERH mRNA splicing and mitosis factor	0.61215
380836	-0.692	4.4888	4.012	0.045178	0.10056	Mrs2	MRS2 magnesium transporter	-0.692
20186	-0.44062	6.1842	4.0108	0.04521	0.10058	Nr1h4	"nuclear receptor subfamily 1, group H, member 4"	-0.44062
68603	-0.36846	7.6291	4.0042	0.045386	0.10092	Pmvk	phosphomevalonate kinase	-0.36846
66460	0.73585	4.2171	3.9864	0.045869	0.10193	Sys1	SYS1 Golgi-localized integral membrane protein homolog (S. cerevisiae)	0.73585
110460	-0.40137	6.8382	3.9741	0.046206	0.10263	Acat2	acetyl-Coenzyme A acetyltransferase 2	-0.40137
11656	-0.6378	4.5652	3.9584	0.046639	0.10353	Alas2	"aminolevulinic acid synthase 2, erythroid"	-0.6378
19385	0.45742	5.6533	3.9573	0.046669	0.10354	Ranbp1	RAN binding protein 1	0.45742
228715	-0.56481	5.0379	3.9563	0.046696	0.10354	Smim26	small integral membrane protein 26	-0.56481
110198	-0.33221	6.8472	3.9545	0.046745	0.1036	Akr7a5	"aldo-keto reductase family 7, member A5 (aflatoxin aldehyde reductase)"	-0.33221
54447	-0.54627	5.1178	3.9517	0.046824	0.10371	Asah2	N-acylsphingosine amidohydrolase 2	-0.54627
353172	0.38821	6.128	3.9456	0.046995	0.10404	Gars	glycyl-tRNA synthetase	0.38821
83768	-0.69878	4.445	3.9446	0.047021	0.10404	Dpp7	dipeptidylpeptidase 7	-0.69878
102032	-0.66224	4.5458	3.9436	0.047051	0.10405	Smim19	small integral membrane protein 19	-0.66224
213760	0.49941	5.2513	3.9336	0.04733	0.10456	Prepl	prolyl endopeptidase-like	0.49941
27376	-0.37169	6.471	3.9335	0.047334	0.10456	Slc25a10	"solute carrier family 25 (mitochondrial carrier, dicarboxylate transporter), member 10"	-0.37169
59126	0.58278	4.9002	3.9303	0.047423	0.1047	Nek6	NIMA (never in mitosis gene a)-related expressed kinase 6	0.58278
26363	-0.40097	6.062	3.9198	0.04772	0.1053	Btd	biotinidase	-0.40097
27050	0.25702	7.8685	3.9168	0.047805	0.10543	Rps3	ribosomal protein S3	0.25702
27410	-0.32605	7.0964	3.911	0.04797	0.10573	Abca3	"ATP-binding cassette, sub-family A (ABC1), member 3"	-0.32605
19329	-0.61688	4.7259	3.9095	0.048013	0.10577	Rab17	"RAB17, member RAS oncogene family"	-0.61688
66616	-0.42359	5.8535	3.8976	0.048356	0.10647	Snx9	sorting nexin 9	-0.42359
13007	0.66254	4.3787	3.8965	0.048387	0.10648	Csrp1	cysteine and glycine-rich protein 1	0.66254
11676	-0.68513	4.3296	3.8921	0.048514	0.1067	Aldoc	"aldolase C, fructose-bisphosphate"	-0.68513
13663	-0.35748	6.4801	3.8898	0.048579	0.10678	Ei24	etoposide induced 2.4 mRNA	-0.35748
16880	-0.44651	6.4334	3.8853	0.04871	0.10701	Lifr	LIF receptor alpha	-0.44651
69534	0.51995	5.1465	3.8836	0.04876	0.10706	Avpi1	arginine vasopressin-induced 1	0.51995
72090	-0.33416	6.7384	3.8654	0.04929	0.10817	Entpd8	ectonucleoside triphosphate diphosphohydrolase 8	-0.33416
208715	0.4541	9.0628	3.8627	0.049372	0.10829	Hmgcs1	3-hydroxy-3-methylglutaryl-Coenzyme A synthase 1	0.4541
69834	-0.4336	5.6497	3.861	0.049421	0.10834	Rab43	"RAB43, member RAS oncogene family"	-0.4336
19025	-0.32995	6.6321	3.8549	0.049601	0.10868	Ctsa	cathepsin A	-0.32995
20656	-0.33283	6.6598	3.8449	0.049897	0.10927	Sod2	"superoxide dismutase 2, mitochondrial"	-0.33283
104816	-0.35123	6.6107	3.8432	0.049949	0.10932	Aspg	asparaginase	-0.35123
17149	0.41371	5.9046	3.833	0.050253	0.10993	Magoh	"mago homolog, exon junction complex core component"	0.41371
66898	0.55679	4.7958	3.828	0.050402	0.11019	Baiap2l1	BAI1-associated protein 2-like 1	0.55679
56196	-0.63648	4.6444	3.8148	0.050803	0.11101	Tdp2	tyrosyl-DNA phosphodiesterase 2	-0.63648
59092	-0.71253	4.3153	3.8055	0.051083	0.11156	Pcbp4	poly(rC) binding protein 4	-0.71253
22156	-0.79352	4.2587	3.7859	0.051685	0.11282	Tuft1	tuftelin 1	-0.79352
11907	-0.73383	4.309	3.7802	0.051862	0.11312	Ate1	arginyltransferase 1	-0.73383
18584	-0.6449	4.7089	3.7797	0.051878	0.11312	Pde8a	phosphodiesterase 8A	-0.6449
11957	-0.301	7.0572	3.7779	0.051934	0.11318	Atp5j	"ATP synthase, H+ transporting, mitochondrial F0 complex, subunit F"	-0.301
23825	0.44348	5.5718	3.7766	0.051973	0.1132	Banf1	BAF nuclear assembly factor 1	0.44348
629499	0.93148	4.3536	3.7698	0.052186	0.1136	Mroh8	maestro heat-like repeat family member 8	0.93148
11771	0.48558	5.194	3.762	0.052428	0.11407	Ap2a1	"adaptor-related protein complex 2, alpha 1 subunit"	0.48558
414077	0.44977	5.5168	3.754	0.052682	0.11456	Wdr83os	WD repeat domain 83 opposite strand	0.44977
14227	0.29405	7.122	3.7469	0.052907	0.11499	Fkbp2	FK506 binding protein 2	0.29405
383592	-0.73789	5.4515	3.7381	0.053186	0.11553	Kif28	kinesin family member 28	-0.73789
55927	-0.66034	4.8982	3.7315	0.053394	0.11588	Hes6	hairy and enhancer of split 6	-0.66034
434064	-0.82435	5.471	3.7312	0.053406	0.11588	Gm5577	predicted gene 5577	-0.82435
68730	0.38344	6.1014	3.7287	0.053486	0.116	Dus1l	dihydrouridine synthase 1-like (S. cerevisiae)	0.38344
66373	0.53163	5.0012	3.7237	0.053644	0.11622	Lsm5	"LSM5 homolog, U6 small nuclear RNA and mRNA degradation associated"	0.53163
12499	-0.34221	6.8005	3.7233	0.053659	0.11622	Entpd5	ectonucleoside triphosphate diphosphohydrolase 5	-0.34221
26894	0.44955	5.5289	3.7224	0.053687	0.11622	Cops7a	COP9 signalosome subunit 7A	0.44955
20529	0.37427	6.2251	3.7219	0.053703	0.11622	Slc31a1	"solute carrier family 31, member 1"	0.37427
27226	0.59469	4.4837	3.7156	0.053907	0.1166	Pla2g7	"phospholipase A2, group VII (platelet-activating factor acetylhydrolase, plasma)"	0.59469
66366	-0.29832	7.1045	3.7016	0.054362	0.11752	Ergic3	ERGIC and golgi 3	-0.29832
192678	-0.52447	4.992	3.7006	0.054393	0.11752	Rassf3	Ras association (RalGDS/AF-6) domain family member 3	-0.52447
232078	-0.40266	6.0243	3.6978	0.054486	0.11766	Thnsl2	threonine synthase-like 2 (bacterial)	-0.40266
212503	-0.53345	5.2084	3.6934	0.054628	0.1179	Paox	polyamine oxidase (exo-N4-amino)	-0.53345
109568	1.2244	10.467	3.6923	0.054663	0.11792	Rn7s6	7S RNA 6	1.2244
66179	-0.56812	4.8453	3.6869	0.054843	0.11824	Ogfod3	2-oxoglutarate and iron-dependent oxygenase domain containing 3	-0.56812
20719	-0.63048	4.5471	3.6839	0.054941	0.11839	Serpinb6a	"serine (or cysteine) peptidase inhibitor, clade B, member 6a"	-0.63048
735265	-0.54118	5.3727	3.681	0.055037	0.11849	Mir703	microRNA 703	-0.54118
30839	0.4729	5.3142	3.6808	0.055044	0.11849	Fbxw5	F-box and WD-40 domain protein 5	0.4729
232906	-0.55512	5.0724	3.6757	0.055211	0.11878	Arhgap35	Rho GTPase activating protein 35	-0.55512
72657	-0.64547	4.6505	3.6722	0.055328	0.11896	Selenoh	selenoprotein H	-0.64547
102448	-0.39331	5.8812	3.6713	0.055355	0.11896	Xylb	xylulokinase homolog (H. influenzae)	-0.39331
54135	-0.31614	7.0674	3.6699	0.055402	0.11896	Lsr	lipolysis stimulated lipoprotein receptor	-0.31614
233871	0.71391	4.2214	3.6697	0.055409	0.11896	Atxn2l	ataxin 2-like	0.71391
70478	-0.59556	4.7921	3.6652	0.055558	0.11921	Mipep	mitochondrial intermediate peptidase	-0.59556
72479	0.33281	6.5497	3.6597	0.055742	0.11955	Hsdl2	hydroxysteroid dehydrogenase like 2	0.33281
67702	-0.36206	6.3156	3.656	0.055869	0.11975	Rnf149	ring finger protein 149	-0.36206
12369	-0.56894	4.9933	3.6483	0.056127	0.12024	Casp7	caspase 7	-0.56894
12630	-0.24479	10.032	3.6415	0.056355	0.12067	Cfi	complement component factor i	-0.24479
69077	0.39543	5.9446	3.6228	0.056992	0.12197	Psmd11	"proteasome (prosome, macropain) 26S subunit, non-ATPase, 11"	0.39543
66980	-0.40963	5.9378	3.6155	0.057243	0.12244	Zdhhc6	"zinc finger, DHHC domain containing 6"	-0.40963
70061	-0.59214	4.6352	3.6091	0.057463	0.12283	Sdr9c7	"4short chain dehydrogenase/reductase family 9C, member 7"	-0.59214
20520	0.56586	4.6405	3.6084	0.057488	0.12283	Slc22a5	"solute carrier family 22 (organic cation transporter), member 5"	0.56586
66043	-0.32002	7.8549	3.6064	0.057558	0.12292	Atp5d	"ATP synthase, H+ transporting, mitochondrial F1 complex, delta subunit"	-0.32002
20826	0.54025	4.8977	3.6055	0.05759	0.12292	Snu13	"SNU13 homolog, small nuclear ribonucleoprotein (U4/U6.U5)"	0.54025
68032	0.37854	6.1071	3.6025	0.057692	0.12307	Emc4	ER membrane protein complex subunit 4	0.37854
66684	0.57538	4.8912	3.5994	0.057801	0.12324	Tceal8	transcription elongation factor A (SII)-like 8	0.57538
71772	-0.48681	5.1784	3.5971	0.05788	0.12335	Plbd2	phospholipase B domain containing 2	-0.48681
72039	-0.70427	4.3681	3.585	0.058303	0.12418	Mccc1	methylcrotonoyl-Coenzyme A carboxylase 1 (alpha)	-0.70427
27276	-0.59135	4.4751	3.5811	0.058441	0.12441	Plekhb1	"pleckstrin homology domain containing, family B (evectins) member 1"	-0.59135
100526545	0.64613	4.348	3.576	0.058621	0.12473	Mir3062	microRNA 3062	0.64613
208846	-0.64684	4.59	3.5698	0.058841	0.12513	Daam1	dishevelled associated activator of morphogenesis 1	-0.64684
52430	-0.27223	7.457	3.5619	0.059119	0.12566	Echdc2	enoyl Coenzyme A hydratase domain containing 2	-0.27223
16164	0.39391	5.8594	3.5574	0.059281	0.12593	Il13ra1	"interleukin 13 receptor, alpha 1"	0.39391
14068	-0.28999	7.222	3.5558	0.059337	0.12598	F7	coagulation factor VII	-0.28999
74152	0.39797	5.9078	3.5551	0.059364	0.12598	Stra6l	STRA6-like	0.39797
67453	-0.54243	4.8686	3.5322	0.060188	0.12764	Slc25a46	"solute carrier family 25, member 46"	-0.54243
28064	0.42248	5.5938	3.5316	0.06021	0.12764	Yipf3	"Yip1 domain family, member 3"	0.42248
67224	0.58586	4.7081	3.5226	0.060538	0.12827	Med29	mediator complex subunit 29	0.58586
22627	0.30168	6.8615	3.5086	0.061051	0.12929	Ywhae	"tyrosine 3-monooxygenase/tryptophan 5-monooxygenase activation protein, epsilon polypeptide"	0.30168
16796	0.4144	5.7476	3.5048	0.061191	0.12952	Lasp1	LIM and SH3 protein 1	0.4144
74032	-0.37492	6.1576	3.5016	0.061308	0.12966	Sdr42e1	"short chain dehydrogenase/reductase family 42E, member 1"	-0.37492
19946	0.29812	7.206	3.5012	0.061323	0.12966	Rpl30	ribosomal protein L30	0.29812
54198	0.35548	6.3276	3.4995	0.061386	0.12969	Snx3	sorting nexin 3	0.35548
80283	-0.66326	4.401	3.4991	0.061401	0.12969	Abtb1	ankyrin repeat and BTB (POZ) domain containing 1	-0.66326
15384	0.33828	6.4418	3.4927	0.061638	0.13012	Hnrnpab	heterogeneous nuclear ribonucleoprotein A/B	0.33828
102638818	-0.57694	7.4484	3.4913	0.061692	0.13017	Gm26697	"predicted gene, 26697"	-0.57694
230257	-0.39419	5.8304	3.4846	0.061941	0.13055	Ptbp3	polypyrimidine tract binding protein 3	-0.39419
66587	0.52851	4.8948	3.484	0.061963	0.13055	Fastk	Fas-activated serine/threonine kinase	0.52851
99237	0.4765	5.2016	3.4839	0.06197	0.13055	Tm9sf4	transmembrane 9 superfamily protein member 4	0.4765
14030	0.45914	5.4061	3.4823	0.06203	0.13061	Ewsr1	Ewing sarcoma breakpoint region 1	0.45914
18220	0.37805	5.9162	3.4769	0.06223	0.13096	Nucb1	nucleobindin 1	0.37805
208638	0.53383	4.9853	3.474	0.062339	0.13112	Slc25a38	"solute carrier family 25, member 38"	0.53383
100504021	0.54361	4.8528	3.4668	0.06261	0.13163	Gm17638	"predicted gene, 17638"	0.54361
216705	0.56678	4.7007	3.4621	0.062791	0.13194	Clint1	clathrin interactor 1	0.56678
545367	0.45084	5.4604	3.4571	0.06298	0.13225	Gm5834	predicted pseudogene 5834	0.45084
72416	0.36518	6.1934	3.4564	0.063008	0.13225	Lrpprc	leucine-rich PPR-motif containing	0.36518
18807	0.44028	5.313	3.4503	0.063241	0.13268	Pld3	"phospholipase D family, member 3"	0.44028
66687	0.42202	5.3452	3.4362	0.063783	0.13374	Tbc1d15	"TBC1 domain family, member 15"	0.42202
67501	-0.59935	4.6333	3.435	0.06383	0.13377	Ccdc50	coiled-coil domain containing 50	-0.59935
106522	-0.62973	4.5529	3.4332	0.063897	0.13383	Pkdcc	"protein kinase domain containing, cytoplasmic"	-0.62973
74143	-0.40979	5.6902	3.4325	0.063925	0.13383	Opa1	"OPA1, mitochondrial dynamin like GTPase"	-0.40979
22377	0.4036	5.6609	3.4302	0.064013	0.13395	Wbp1	WW domain binding protein 1	0.4036
100217451	-0.73061	5.541	3.4283	0.064089	0.13404	Snora7a	"small nucleolar RNA, H/ACA box 7A"	-0.73061
54396	0.66609	4.4971	3.4204	0.064397	0.13461	Irgm2	immunity-related GTPase family M member 2	0.66609
74164	-0.66852	4.3357	3.4153	0.064594	0.13495	Nfx1	"nuclear transcription factor, X-box binding 1"	-0.66852
20971	-0.22446	8.8701	3.4134	0.064667	0.135	Sdc4	syndecan 4	-0.22446
100502849	-0.40029	5.7994	3.4131	0.064683	0.135	Gm19412	"predicted gene, 19412"	-0.40029
26464	-0.48374	5.1645	3.3945	0.065416	0.13642	Vnn3	vanin 3	-0.48374
12737	-0.40046	6.2857	3.3941	0.065431	0.13642	Cldn1	claudin 1	-0.40046
53375	-0.46249	5.3287	3.3869	0.065718	0.13692	Mtx2	metaxin 2	-0.46249
237082	-0.65794	4.3805	3.3864	0.065738	0.13692	Nxt2	nuclear transport factor 2-like export factor 2	-0.65794
78308	0.54058	4.8072	3.3831	0.065869	0.13712	Gpr108	G protein-coupled receptor 108	0.54058
12896	0.31096	6.8162	3.3806	0.065969	0.13726	Cpt2	carnitine palmitoyltransferase 2	0.31096
57294	0.33423	9.8207	3.3792	0.066025	0.13731	Rps27	ribosomal protein S27	0.33423
66911	-0.62255	4.5408	3.3733	0.066262	0.13773	Nudt16l1	nudix (nucleoside diphosphate linked moiety X)-type motif 16-like 1	-0.62255
231430	0.68833	4.2794	3.3706	0.066368	0.13783	Cox18	cytochrome c oxidase assembly protein 18	0.68833
67072	-0.63084	4.4989	3.3704	0.066377	0.13783	Cdc37l1	cell division cycle 37-like 1	-0.63084
14104	-0.48646	7.1227	3.3645	0.066616	0.1382	Fasn	fatty acid synthase	-0.48646
18107	0.42853	5.4586	3.3643	0.066624	0.1382	Nmt1	N-myristoyltransferase 1	0.42853
13684	0.5956	4.6319	3.3605	0.066778	0.13845	Eif4e	eukaryotic translation initiation factor 4E	0.5956
67281	0.25212	7.8389	3.3575	0.066901	0.13863	Rpl37	ribosomal protein L37	0.25212
117109	-0.45995	5.3667	3.3528	0.067092	0.13895	Pop5	"processing of precursor 5, ribonuclease P/MRP family (S. cerevisiae)"	-0.45995
17210	-0.40784	5.555	3.3461	0.067365	0.13945	Mcl1	myeloid cell leukemia sequence 1	-0.40784
56418	0.44093	5.3805	3.3397	0.067629	0.13992	Ykt6	YKT6 v-SNARE homolog (S. cerevisiae)	0.44093
72754	0.51621	4.9324	3.3385	0.067678	0.13993	Arhgef10l	Rho guanine nucleotide exchange factor (GEF) 10-like	0.51621
14385	0.29279	7.0537	3.3374	0.067723	0.13993	Slc37a4	"solute carrier family 37 (glucose-6-phosphate transporter), member 4"	0.29279
71602	-0.51684	5.0046	3.3371	0.067734	0.13993	Myo1e	myosin IE	-0.51684
17256	0.32321	6.5036	3.3287	0.068081	0.14057	Mea1	male enhanced antigen 1	0.32321
231507	0.60412	4.3871	3.3147	0.068664	0.1417	Plac8	placenta-specific 8	0.60412
77300	0.54737	4.9412	3.3099	0.068863	0.142	Raph1	Ras association (RalGDS/AF-6) and pleckstrin homology domains 1	0.54737
107568	-0.36502	6.1406	3.3095	0.06888	0.142	Wwp1	WW domain containing E3 ubiquitin protein ligase 1	-0.36502
20504	-0.56062	4.866	3.3075	0.068964	0.14211	Slc17a1	"solute carrier family 17 (sodium phosphate), member 1"	-0.56062
14792	-0.36211	6.153	3.3062	0.069018	0.14214	Lpcat3	lysophosphatidylcholine acyltransferase 3	-0.36211
71782	-0.57595	4.714	3.3037	0.069123	0.14229	Ankle2	ankyrin repeat and LEM domain containing 2	-0.57595
67983	-0.40171	5.7061	3.302	0.069194	0.14231	Pdzd9	PDZ domain containing 9	-0.40171
19063	-0.46724	5.219	3.3018	0.069206	0.14231	Ppt1	palmitoyl-protein thioesterase 1	-0.46724
12345	0.37505	5.9044	3.2996	0.069297	0.14243	Capzb	"capping protein (actin filament) muscle Z-line, beta"	0.37505
13733	-0.53376	4.586	3.2977	0.069377	0.14252	Adgre1	adhesion G protein-coupled receptor E1	-0.53376
56551	0.32784	6.6376	3.2853	0.069903	0.14353	Txn2	thioredoxin 2	0.32784
54160	-0.53691	4.8992	3.2797	0.070144	0.14395	Copg2	"coatomer protein complex, subunit gamma 2"	-0.53691
109905	-0.39228	5.7501	3.2782	0.070204	0.144	Rap1a	RAS-related protein 1a	-0.39228
71973	-0.61596	4.5726	3.2765	0.070277	0.14408	Rbpms2	RNA binding protein with multiple splicing 2	-0.61596
229445	-0.51716	5.0185	3.2702	0.07055	0.14456	Ctso	cathepsin O	-0.51716
17174	0.28411	7.0142	3.2649	0.070776	0.14495	Masp1	mannan-binding lectin serine peptidase 1	0.28411
229725	-0.4316	5.497	3.2626	0.070876	0.14508	Clcc1	chloride channel CLIC-like 1	-0.4316
105245103	-0.65484	4.7155	3.261	0.070947	0.14516	Gm20470	predicted gene 20470	-0.65484
13495	0.43738	5.3624	3.2596	0.071007	0.14521	Drg2	developmentally regulated GTP binding protein 2	0.43738
16402	0.58698	4.8234	3.2573	0.071107	0.14534	Itga5	integrin alpha 5 (fibronectin receptor alpha)	0.58698
74195	0.51177	4.8919	3.2539	0.071256	0.14557	Elp3	elongator acetyltransferase complex subunit 3	0.51177
22724	0.63051	4.473	3.2446	0.071658	0.14632	Zbtb7b	zinc finger and BTB domain containing 7B	0.63051
58235	-0.58417	4.8353	3.2394	0.071888	0.14671	Nectin1	nectin cell adhesion molecule 1	-0.58417
12336	0.37283	5.8711	3.2277	0.072403	0.14769	Capns1	"calpain, small subunit 1"	0.37283
66096	-0.34172	6.2928	3.2237	0.072581	0.14798	Lamtor4	"late endosomal/lysosomal adaptor, MAPK and MTOR activator 4"	-0.34172
17113	0.32943	6.3697	3.2194	0.072771	0.14829	M6pr	"mannose-6-phosphate receptor, cation dependent"	0.32943
67959	0.36312	5.9324	3.2153	0.072953	0.14858	Puf60	poly-U binding splicing factor 60	0.36312
66218	-0.26847	8.6162	3.2122	0.073093	0.14871	Ndufb9	NADH:ubiquinone oxidoreductase subunit B9	-0.26847
71918	0.41604	5.431	3.2121	0.073095	0.14871	Zcchc24	"zinc finger, CCHC domain containing 24"	0.41604
108079	-0.5661	4.7656	3.2114	0.073127	0.14871	Prkaa2	"protein kinase, AMP-activated, alpha 2 catalytic subunit"	-0.5661
17533	-0.41672	5.4654	3.2033	0.073488	0.14937	Mrc1	"mannose receptor, C type 1"	-0.41672
19386	0.41769	5.479	3.2001	0.073633	0.14959	Ranbp2	RAN binding protein 2	0.41769
71544	-0.55222	4.8659	3.1992	0.073672	0.1496	Arhgap42	Rho GTPase activating protein 42	-0.55222
67414	-0.47557	5.162	3.1891	0.074131	0.15045	Mfn1	mitofusin 1	-0.47557
70834	-0.45643	5.2441	3.1851	0.074312	0.15075	Spag9	sperm associated antigen 9	-0.45643
74412	0.5924	4.4381	3.1826	0.074425	0.1509	Gle1	GLE1 RNA export mediator (yeast)	0.5924
115490089	-0.72244	4.633	3.1803	0.074531	0.15097	Gm25099	"predicted gene, 25099"	-0.72244
115485895	-0.57242	4.9146	3.1802	0.074537	0.15097	Gm24233	"predicted gene, 24233"	-0.57242
[truncated: 2,050 more rows]

## Sheet: SupData2 - YB vs YS
EntrezID	logFC	logCPM	LR	PValue	adj.P.Val	Symbols	Name	logFC
66438	-3.7709	7.7823	283.42	1.3466e-63	5.4525e-60	Hamp2	hepcidin antimicrobial peptide 2	-3.7709
76905	3.3086	9.5733	244.67	3.7708e-55	7.634e-52	Lrg1	leucine-rich alpha-2-glycoprotein 1	3.3086
16819	5.9972	9.9091	201.97	7.7482e-46	1.0458e-42	Lcn2	lipocalin 2	5.9972
14825	4.5281	6.3827	198.98	3.481e-45	3.5237e-42	Cxcl1	chemokine (C-X-C motif) ligand 1	4.5281
18113	3.294	7.0886	170.15	6.8662e-39	5.5603e-36	Nnmt	nicotinamide N-methyltransferase	3.294
14262	-2.0135	7.6913	166.85	3.6099e-38	2.4361e-35	Fmo3	flavin containing monooxygenase 3	-2.0135
64136	3.3794	7.8317	157.98	3.1236e-36	1.8068e-33	Sdf2l1	stromal cell-derived factor 2-like 1	3.3794
234199	2.7344	9.9652	149.3	2.4616e-34	1.2459e-31	Fgl1	fibrinogen-like protein 1	2.7344
236149	-2.2048	7.2838	146.11	1.2298e-33	5.5329e-31	Slc22a26	"solute carrier family 22 (organic cation transporter), member 26"	-2.2048
56185	-1.9508	7.4262	142.45	7.7653e-33	3.1442e-30	Hao2	hydroxyacid oxidase 2	-1.9508
629203	-2.2433	7.6263	140.15	2.4714e-32	9.097e-30	Sult2a3	"sulfotransferase family 2A, dehydroepiandrosterone (DHEA)-preferring, member 3"	-2.2433
18406	4.12	10.344	131.12	2.3313e-30	7.8662e-28	Orm2	orosomucoid 2	4.12
20208	6.6282	10.543	128.36	9.3687e-30	2.918e-27	Saa1	serum amyloid A 1	6.6282
20219	2.1988	11.092	124.12	7.9494e-29	2.2991e-26	Apcs	serum amyloid P-component	2.1988
66120	3.799	6.9453	123.23	1.241e-28	3.3497e-26	Fkbp11	FK506 binding protein 11	3.799
17748	3.2634	10.401	123.07	1.3493e-28	3.4147e-26	Mt1	metallothionein 1	3.2634
71853	1.7466	9.2175	120.21	5.7018e-28	1.358e-25	Pdia6	protein disulfide isomerase associated 6	1.7466
21743	-2.4669	6.8854	114.81	8.6661e-27	1.9494e-24	Inmt	indolethylamine N-methyltransferase	-2.4669
12282	2.3695	8.2727	113.56	1.627e-26	3.4673e-24	Hyou1	hypoxia up-regulated 1	2.3695
103963	1.6313	7.8063	112.62	2.6102e-26	5.2844e-24	Rpn1	ribophorin I	1.6313
338365	4.0319	5.1072	112.17	3.2718e-26	6.3083e-24	Slc41a2	"solute carrier family 41, member 2"	4.0319
23882	2.6201	6.3708	109.78	1.0973e-25	2.0195e-23	Gadd45g	growth arrest and DNA-damage-inducible 45 gamma	2.6201
74246	3.0178	6.5119	108.85	1.7504e-25	3.0814e-23	Gale	"galactose-4-epimerase, UDP"	3.0178
20209	6.1483	10.352	108.13	2.5196e-25	4.2508e-23	Saa2	serum amyloid A 2	6.1483
66212	1.5031	7.9166	105.25	1.0762e-24	1.7431e-22	Sec61b	Sec61 beta subunit	1.5031
76971	-2.1047	6.2544	104.02	1.9992e-24	3.1133e-22	Sult2a8	"sulfotransferase family 2A, dehydroepiandrosterone (DHEA)-preferring, member 8"	-2.1047
57436	-1.5502	8.5746	101.99	5.571e-24	8.3545e-22	Gabarapl1	gamma-aminobutyric acid (GABA) A receptor-associated protein-like 1	-1.5502
13200	1.4497	8.1358	101.28	7.9796e-24	1.1539e-21	Ddost	dolichyl-di-phosphooligosaccharide-protein glycotransferase	1.4497
19035	1.3337	8.1674	101.13	8.6054e-24	1.2015e-21	Ppib	peptidylprolyl isomerase B	1.3337
110172	2.0695	7.3232	99.556	1.9073e-23	2.5742e-21	Slc35b1	"solute carrier family 35, member B1"	2.0695
117167	1.756	7.5698	99.273	2.1993e-23	2.8726e-21	Steap4	STEAP family member 4	1.756
67437	1.704	8.107	97.323	5.8902e-23	7.4529e-21	Ssr3	"signal sequence receptor, gamma"	1.704
14161	2.4539	13.703	96.667	8.2008e-23	1.0062e-20	Fga	fibrinogen alpha chain	2.4539
56388	-2.0256	9.5836	96.198	1.0394e-22	1.2378e-20	Cyp3a25	"cytochrome P450, family 3, subfamily a, polypeptide 25"	-2.0256
99571	2.1976	13.713	95.859	1.2339e-22	1.4275e-20	Fgg	fibrinogen gamma chain	2.1976
171281	-4.2637	4.4899	93.799	3.4927e-22	3.8772e-20	Acot3	acyl-CoA thioesterase 3	-4.2637
110135	2.3617	13.207	93.771	3.543e-22	3.8772e-20	Fgb	fibrinogen beta chain	2.3617
15439	2.5088	13.818	93.181	4.7724e-22	5.0851e-20	Hp	haptoglobin	2.5088
17750	4.0006	10.006	92.126	8.134e-22	8.4447e-20	Mt2	metallothionein 2	4.0006
18453	1.5743	11.362	90.53	1.8218e-21	1.8441e-19	P4hb	"prolyl 4-hydroxylase, beta polypeptide"	1.5743
217845	2.5112	5.6617	90.219	2.1317e-21	2.1052e-19	Ifi27l2b	"interferon, alpha-inducible protein 27 like 2B"	2.5112
234564	-1.7561	7.9689	89.248	3.4823e-21	3.3571e-19	Ces1f	carboxylesterase 1F	-1.7561
14827	1.5362	9.5979	88.915	4.122e-21	3.8814e-19	Pdia3	protein disulfide isomerase associated 3	1.5362
12317	1.6628	10.376	88.378	5.4063e-21	4.975e-19	Calr	calreticulin	1.6628
17195	-1.2225	9.9752	87.292	9.3633e-21	8.4249e-19	Mbl2	mannose-binding lectin (protein C) 2	-1.2225
18405	2.313	12.541	87.137	1.0125e-20	8.9118e-19	Orm1	orosomucoid 1	2.313
53421	1.5862	7.5529	86.685	1.2727e-20	1.0965e-18	Sec61a1	Sec61 alpha 1 subunit (S. cerevisiae)	1.5862
13909	-1.7953	5.9341	85.281	2.5888e-20	2.1838e-18	Ces3b	carboxylesterase 3B	-1.7953
74840	2.2688	7.6564	84.376	4.0911e-20	3.3806e-18	Manf	mesencephalic astrocyte-derived neurotrophic factor	2.2688
12575	3.3874	5.0068	84.069	4.778e-20	3.8693e-18	Cdkn1a	cyclin-dependent kinase inhibitor 1A (P21)	3.3874
235674	-2.294	8.6053	83.921	5.1492e-20	4.0881e-18	Acaa1b	acetyl-Coenzyme A acyltransferase 1B	-2.294
72999	1.1699	9.0934	82.03	1.3402e-19	1.0436e-17	Insig2	insulin induced gene 2	1.1699
71773	-1.2874	7.6777	80.655	2.6873e-19	2.038e-17	Ugt2b1	"UDP glucuronosyltransferase 2 family, polypeptide B1"	-1.2874
230558	1.5822	8.7767	80.633	2.7181e-19	2.038e-17	C8a	"complement component 8, alpha polypeptide"	1.5822
15473	-1.0658	8.5169	80.081	3.5937e-19	2.6456e-17	Rida	reactive intermediate imine deaminase A homolog	-1.0658
71562	-2.152	5.5905	79.809	4.1232e-19	2.9812e-17	Afmid	arylformamidase	-2.152
104158	-1.8256	10.015	77.536	1.303e-18	9.2555e-17	Ces1d	carboxylesterase 1D	-1.8256
20211	1.7024	7.883	77.242	1.5127e-18	1.056e-16	Saa4	serum amyloid A 4	1.7024
16006	2.9362	7.8823	75.186	4.283e-18	2.9045e-16	Igfbp1	insulin-like growth factor binding protein 1	2.9362
70377	4.7026	5.7352	75.177	4.304e-18	2.9045e-16	Derl3	"Der1-like domain family, member 3"	4.7026
28146	1.7011	7.6802	74.285	6.7602e-18	4.4872e-16	Serp1	stress-associated endoplasmic reticulum protein 1	1.7011
15450	-1.1414	8.2301	74.244	6.9048e-18	4.5093e-16	Lipc	"lipase, hepatic"	-1.1414
72265	1.1487	8.2637	70.355	4.9546e-17	3.1843e-15	Tram1	translocating chain-associating membrane protein 1	1.1487
67895	1.2566	7.8228	69.849	6.4015e-17	4.05e-15	Ppa1	pyrophosphatase (inorganic) 1	1.2566
102631873	2.025	12.261	68.975	9.9725e-17	6.2121e-15	Gm30097	"predicted gene, 30097"	2.025
12304	1.7542	9.778	66.533	3.4415e-16	2.1113e-14	Pdia4	protein disulfide isomerase associated 4	1.7542
208665	-1.334	7.3123	66.182	4.1116e-16	2.4848e-14	Akr1d1	"aldo-keto reductase family 1, member D1"	-1.334
735289	1.8211	9.8273	65.837	4.898e-16	2.9164e-14	Mir704	microRNA 704	1.8211
20335	1.6858	6.6374	65.547	5.6758e-16	3.3306e-14	Sec61g	"SEC61, gamma subunit"	1.6858
27400	-1.4866	8.7511	65.482	5.8648e-16	3.3923e-14	Hsd17b6	hydroxysteroid (17-beta) dehydrogenase 6	-1.4866
20932	1.1296	8.18	65.159	6.9103e-16	3.9408e-14	Surf4	surfeit gene 4	1.1296
68775	2.0439	5.6388	64.588	9.2312e-16	5.1913e-14	Atp6v1c2	"ATPase, H+ transporting, lysosomal V1 subunit C2"	2.0439
59042	1.3278	7.0899	64.335	1.0498e-15	5.8228e-14	Cope	"coatomer protein complex, subunit epsilon"	1.3278
213053	1.359	7.0015	64.262	1.0892e-15	5.9596e-14	Slc39a14	"solute carrier family 39 (zinc transporter), member 14"	1.359
11671	-1.1577	7.3542	64.112	1.1752e-15	6.3443e-14	Aldh3a2	"aldehyde dehydrogenase family 3, subfamily A2"	-1.1577
16803	1.2181	7.3985	63.951	1.2754e-15	6.795e-14	Lbp	lipopolysaccharide binding protein	1.2181
13897	-1.2285	7.508	62.757	2.3389e-15	1.2299e-13	Ces1e	carboxylesterase 1E	-1.2285
105387	-1.0661	8.0458	62.48	2.6922e-15	1.3975e-13	Akr1c14	"aldo-keto reductase family 1, member C14"	-1.0661
67664	-1.2082	7.75	61.844	3.7182e-15	1.9057e-13	Rnf125	ring finger protein 125	-1.2082
72094	-1.0786	7.5899	61.646	4.11e-15	2.0802e-13	Ugt2a3	"UDP glucuronosyltransferase 2 family, polypeptide A3"	-1.0786
18416	-1.0354	8.139	61.509	4.4078e-15	2.2033e-13	Otc	ornithine transcarbamylase	-1.0354
100043108	-2.8648	6.9235	61.43	4.587e-15	2.265e-13	Cyp2c69	"cytochrome P450, family 2, subfamily c, polypeptide 69"	-2.8648
16427	1.4358	12.284	61.318	4.8556e-15	2.3687e-13	Itih4	"inter alpha-trypsin inhibitor, heavy chain 4"	1.4358
72599	1.4473	6.9256	61.054	5.5529e-15	2.6766e-13	Pdia5	protein disulfide isomerase associated 5	1.4473
14261	-1.2186	6.9201	60.638	6.8587e-15	3.2672e-13	Fmo1	flavin containing monooxygenase 1	-1.2186
634650	-1.8451	6.5024	60.061	9.1951e-15	4.3292e-13	Gbp11	guanylate binding protein 11	-1.8451
69038	1.7506	6.3923	59.882	1.0074e-14	4.6885e-13	Tmem258	transmembrane protein 258	1.7506
14268	1.1561	10.36	59.665	1.1246e-14	5.1745e-13	Fn1	fibronectin 1	1.1561
76737	3.093	8.8037	59.309	1.3474e-14	6.1297e-13	Creld2	cysteine-rich with EGF-like domains 2	3.093
258571	4.7091	5.6403	59.166	1.4494e-14	6.5207e-13	Olfr1033	olfactory receptor 1033	4.7091
382083	1.302	8.03	58.944	1.6221e-14	7.2176e-13	Snx22	sorting nexin 22	1.302
26874	-1.8093	5.6873	58.458	2.0764e-14	9.1383e-13	Abcd2	"ATP-binding cassette, sub-family D (ALD), member 2"	-1.8093
217258	-1.3327	7.2935	57.054	4.2402e-14	1.8265e-12	Abca8a	"ATP-binding cassette, sub-family A (ABC1), member 8a"	-1.3327
70152	-1.0729	7.398	56.57	5.4222e-14	2.299e-12	Mettl7a1	methyltransferase like 7A1	-1.0729
16177	2.2775	5.2826	56.56	5.4507e-14	2.299e-12	Il1r1	"interleukin 1 receptor, type I"	2.2775
98238	1.6715	6.6336	56.456	5.7462e-14	2.3986e-12	Lrrc59	leucine rich repeat containing 59	1.6715
218335	1.3484	7.406	56.249	6.386e-14	2.6385e-12	Clptm1l	CLPTM1-like	1.3484
100043194	-1.0765	8.0773	55.848	7.8305e-14	3.1706e-12	Sult2a2	"sulfotransferase family 2A, dehydroepiandrosterone (DHEA)-preferring, member 2"	-1.0765
12628	1.0905	9.3461	54.539	1.5236e-13	6.0483e-12	Cfh	complement component factor h	1.0905
56397	1.1798	7.5081	54.401	1.6344e-13	6.4251e-12	Morf4l2	mortality factor 4 like 2	1.1798
109731	-1.044	7.606	53.526	2.5516e-13	9.9342e-12	Maob	monoamine oxidase B	-1.044
434264	-1.5626	6.8204	52.977	3.3752e-13	1.295e-11	Sult2a5	"sulfotransferase family 2A, dehydroepiandrosterone (DHEA)-preferring, member 5"	-1.5626
14081	-1.049	8.0189	52.968	3.3903e-13	1.295e-11	Acsl1	acyl-CoA synthetase long-chain family member 1	-1.049
69083	-1.8831	5.6076	52.475	4.3573e-13	1.6488e-11	Sult1c2	"sulfotransferase family, cytosolic, 1C, member 2"	-1.8831
14860	-1.0884	7.6536	52.453	4.4075e-13	1.6524e-11	Gsta4	"glutathione S-transferase, alpha 4"	-1.0884
14431	-1.5636	7.215	52.375	4.5842e-13	1.7029e-11	Gamt	guanidinoacetate methyltransferase	-1.5636
74747	2.4596	4.7703	52.353	4.637e-13	1.7069e-11	Ddit4	DNA-damage-inducible transcript 4	2.4596
20832	1.2418	7.259	52.011	5.5196e-13	2.0134e-11	Ssr4	"signal sequence receptor, delta"	1.2418
216456	-1.1577	8.1499	51.779	6.2122e-13	2.2458e-11	Gls2	"glutaminase 2 (liver, mitochondrial)"	-1.1577
16621	-1.118	7.0949	51.737	6.344e-13	2.2732e-11	Klkb1	"kallikrein B, plasma 1"	-1.118
17068	4.0742	5.0103	51.447	7.3543e-13	2.5894e-11	Ly6d	"lymphocyte antigen 6 complex, locus D"	4.0742
13122	-2.9561	4.9453	50.384	1.2639e-12	4.4118e-11	Cyp7a1	"cytochrome P450, family 7, subfamily a, polypeptide 1"	-2.9561
22027	1.7515	10.779	49.475	2.0092e-12	6.9534e-11	Hsp90b1	"heat shock protein 90, beta (Grp94), member 1"	1.7515
16426	1.29	11.528	49.295	2.2028e-12	7.5313e-11	Itih3	"inter-alpha trypsin inhibitor, heavy chain 3"	1.29
11833	-1.6677	8.0766	49.285	2.2135e-12	7.5313e-11	Aqp8	aquaporin 8	-1.6677
107513	1.5382	5.9327	49.077	2.4612e-12	8.3046e-11	Ssr1	"signal sequence receptor, alpha"	1.5382
240549	-1.7161	6.3396	47.614	5.1906e-12	1.7087e-10	Gm4952	predicted gene 4952	-1.7161
56334	1.0356	7.7438	47.454	5.6323e-12	1.8391e-10	Tmed2	transmembrane p24 trafficking protein 2	1.0356
13114	-1.3598	7.9677	47.096	6.7592e-12	2.179e-10	Cyp3a16	"cytochrome P450, family 3, subfamily a, polypeptide 16"	-1.3598
53315	-1.0796	7.6681	47.09	6.7809e-12	2.179e-10	Sult1d1	"sulfotransferase family 1D, member 1"	-1.0796
13096	-1.6323	10.034	46.9	7.4692e-12	2.3813e-10	Cyp2c37	"cytochrome P450, family 2. subfamily c, polypeptide 37"	-1.6323
22042	2.0943	6.0422	46.871	7.5825e-12	2.3819e-10	Tfrc	transferrin receptor	2.0943
72962	-1.166	7.0555	46.869	7.5886e-12	2.3819e-10	Tymp	thymidine phosphorylase	-1.166
15458	1.7908	14.239	46.818	7.7909e-12	2.4266e-10	Hpx	hemopexin	1.7908
77619	1.4104	6.5457	46.262	1.0347e-11	3.198e-10	Prelid2	PRELI domain containing 2	1.4104
14858	-1.7772	5.9869	46.139	1.1013e-11	3.3556e-10	Gsta2	"glutathione S-transferase, alpha 2 (Yc2)"	-1.7772
74147	-1.1052	7.8275	46.138	1.1022e-11	3.3556e-10	Ehhadh	"enoyl-Coenzyme A, hydratase/3-hydroxyacyl Coenzyme A dehydrogenase"	-1.1052
66357	1.3807	6.4964	45.883	1.255e-11	3.7922e-10	Ostc	oligosaccharyltransferase complex subunit (non-catalytic)	1.3807
110379	1.3356	6.3863	45.784	1.3204e-11	3.9602e-10	Sec13	"SEC13 homolog, nuclear pore and COPII coat complex component"	1.3356
14245	2.3293	5.8058	45.483	1.5399e-11	4.5181e-10	Lpin1	lipin 1	2.3293
12321	1.2583	7.0569	45.312	1.6803e-11	4.8945e-10	Calu	calumenin	1.2583
66663	1.7316	5.5081	44.662	2.3413e-11	6.7713e-10	Uba5	ubiquitin-like modifier activating enzyme 5	1.7316
320011	1.3787	6.2029	44.161	3.0238e-11	8.6833e-10	Uggt1	UDP-glucose glycoprotein glucosyltransferase 1	1.3787
66913	1.1522	7.604	44.146	3.0472e-11	8.6887e-10	Kdelr2	KDEL (Lys-Asp-Glu-Leu) endoplasmic reticulum protein retention receptor 2	1.1522
20532	1.6499	6.4073	43.994	3.2936e-11	9.3257e-10	Slc3a1	"solute carrier family 3, member 1"	1.6499
16828	1.0084	10.195	43.874	3.5025e-11	9.8368e-10	Ldha	lactate dehydrogenase A	1.0084
18407	1.739	5.5528	43.863	3.5227e-11	9.8368e-10	Orm3	orosomucoid 3	1.739
12608	1.6325	5.5772	43.777	3.6799e-11	1.0205e-09	Cebpb	"CCAAT/enhancer binding protein (C/EBP), beta"	1.6325
13099	-1.654	9.2779	43.508	4.2229e-11	1.1475e-09	Cyp2c40	"cytochrome P450, family 2, subfamily c, polypeptide 40"	-1.654
23972	-1.088	7.217	43.41	4.4398e-11	1.1985e-09	Papss2	3'-phosphoadenosine 5'-phosphosulfate synthase 2	-1.088
54161	1.5592	5.6915	43.396	4.4699e-11	1.1986e-09	Copg1	"coatomer protein complex, subunit gamma 1"	1.5592
64385	-1.2643	7.5618	43.214	4.907e-11	1.3071e-09	Cyp4f14	"cytochrome P450, family 4, subfamily f, polypeptide 14"	-1.2643
16430	1.4247	6.4357	43.165	5.032e-11	1.3317e-09	Stt3a	"STT3, subunit of the oligosaccharyltransferase complex, homolog A (S. cerevisiae)"	1.4247
17380	-2.6607	4.4505	42.991	5.4981e-11	1.4362e-09	Mme	membrane metallo endopeptidase	-2.6607
18102	1.3558	5.9214	42.913	5.7236e-11	1.4856e-09	Nme1	NME/NM23 nucleoside diphosphate kinase 1	1.3558
108687	1.467	6.5053	42.849	5.9122e-11	1.5247e-09	Edem2	"ER degradation enhancer, mannosidase alpha-like 2"	1.467
69134	1.1707	8.2712	42.687	6.4228e-11	1.6459e-09	Fam25c	"family with sequence similarity 25, member C"	1.1707
66624	1.2242	6.8189	42.478	7.1469e-11	1.82e-09	Spcs2	signal peptidase complex subunit 2 homolog (S. cerevisiae)	1.2242
12606	-1.4427	6.4448	42.293	7.8575e-11	1.9884e-09	Cebpa	"CCAAT/enhancer binding protein (C/EBP), alpha"	-1.4427
14828	1.7608	10.506	41.919	9.514e-11	2.3927e-09	Hspa5	heat shock protein 5	1.7608
107503	1.0143	7.6504	41.785	1.0186e-10	2.5459e-09	Atf5	activating transcription factor 5	1.0143
66059	1.178	7.0893	41.719	1.054e-10	2.6181e-09	Krtcap2	keratinocyte associated protein 2	1.178
16005	-1.3938	6.6517	41.492	1.1834e-10	2.904e-09	Igfals	"insulin-like growth factor binding protein, acid labile subunit"	-1.3938
110382	1.1701	7.1067	40.952	1.5601e-10	3.7825e-09	C8b	"complement component 8, beta polypeptide"	1.1701
331026	1.9176	5.9628	40.698	1.7768e-10	4.2823e-09	Gmppb	GDP-mannose pyrophosphorylase B	1.9176
223337	-1.0088	7.0674	40.593	1.8752e-10	4.4928e-09	Ugt3a2	"UDP glycosyltransferases 3 family, polypeptide A2"	-1.0088
269378	-1.0219	9.4965	40.54	1.9265e-10	4.5886e-09	Ahcy	S-adenosylhomocysteine hydrolase	-1.0219
18639	1.8818	4.946	40.298	2.1802e-10	5.1353e-09	Pfkfb1	"6-phosphofructo-2-kinase/fructose-2,6-biphosphatase 1"	1.8818
225913	1.2636	8.5568	40.297	2.1815e-10	5.1353e-09	Tkfc	"triokinase, FMN cyclase"	1.2636
66256	1.3132	7.9063	39.592	3.1299e-10	7.2223e-09	Ssr2	"signal sequence receptor, beta"	1.3132
67426	-1.0606	8.3643	39.586	3.1394e-10	7.2223e-09	Coq8a	coenzyme Q8A	-1.0606
13849	-1.0266	8.6443	38.768	4.7725e-10	1.0795e-08	Ephx1	"epoxide hydrolase 1, microsomal"	-1.0266
109785	2.0079	4.9025	38.595	5.2149e-10	1.1731e-08	Pgm3	phosphoglucomutase 3	2.0079
105242682	2.7078	4.5953	38.418	5.7105e-10	1.2774e-08	Gm38832	"predicted gene, 38832"	2.7078
11655	1.4618	7.9476	38.342	5.9359e-10	1.3187e-08	Alas1	aminolevulinic acid synthase 1	1.4618
71839	-2.1123	5.7142	37.407	9.5879e-10	2.0896e-08	Osgin1	oxidative stress induced growth inhibitor 1	-2.1123
15903	-2.0461	5.8615	37.405	9.5989e-10	2.0896e-08	Id3	inhibitor of DNA binding 3	-2.0461
20859	-1.2177	9.7739	37.306	1.0095e-09	2.1755e-08	Sult2a1	"sulfotransferase family 2A, dehydroepiandrosterone (DHEA)-preferring, member 1"	-1.2177
13077	-1.1915	8.2351	37.305	1.0101e-09	2.1755e-08	Cyp1a2	"cytochrome P450, family 1, subfamily a, polypeptide 2"	-1.1915
76687	1.2785	6.4167	37.047	1.1529e-09	2.4569e-08	Spcs3	signal peptidase complex subunit 3 homolog (S. cerevisiae)	1.2785
57875	1.1938	6.9242	36.971	1.1991e-09	2.5419e-08	Angptl4	angiopoietin-like 4	1.1938
54369	1.8116	6.4555	36.755	1.3396e-09	2.8104e-08	Nme6	NME/NM23 nucleoside diphosphate kinase 6	1.8116
109815	1.0581	7.4837	36.632	1.4268e-09	2.9626e-08	Selenos	selenoprotein S	1.0581
66411	1.4701	5.8282	35.74	2.2544e-09	4.587e-08	Tbcb	tubulin folding cofactor B	1.4701
67511	1.392	5.9148	35.699	2.3033e-09	4.6631e-08	Tmed9	transmembrane p24 trafficking protein 9	1.392
13649	1.72	5.1752	35.68	2.3254e-09	4.6843e-08	Egfr	epidermal growth factor receptor	1.72
13113	1.0793	6.3424	35.213	2.9548e-09	5.8936e-08	Cyp3a13	"cytochrome P450, family 3, subfamily a, polypeptide 13"	1.0793
14859	-1.0374	9.5495	35.137	3.0732e-09	6.0997e-08	Gsta3	"glutathione S-transferase, alpha 3"	-1.0374
20202	2.6542	5.4137	34.344	4.6183e-09	8.9046e-08	S100a9	S100 calcium binding protein A9 (calgranulin B)	2.6542
56463	1.0487	6.5479	34.235	4.8853e-09	9.3747e-08	Snd1	staphylococcal nuclease and tudor domain containing 1	1.0487
102465702	-1.1642	5.774	34.148	5.1067e-09	9.7534e-08	Mir7219	microRNA 7219	-1.1642
235320	2.0101	4.7024	33.833	6.0063e-09	1.1418e-07	Zbtb16	zinc finger and BTB domain containing 16	2.0101
69786	-1.2814	5.5809	33.501	7.1236e-09	1.3416e-07	Tprkb	Tp53rk binding protein	-1.2814
381269	-1.171	5.8444	33.402	7.4932e-09	1.4046e-07	Mreg	melanoregulin	-1.171
15519	1.0248	7.6304	33.296	7.9143e-09	1.4767e-07	Hsp90aa1	"heat shock protein 90, alpha (cytosolic), class A member 1"	1.0248
20342	-1.3026	7.7802	32.962	9.3977e-09	1.7455e-07	Selenbp2	selenium binding protein 2	-1.3026
69719	2.1101	4.8933	32.943	9.4913e-09	1.7499e-07	Cad	"carbamoyl-phosphate synthetase 2, aspartate transcarbamylase, and dihydroorotase"	2.1101
320256	-2.2073	4.266	32.939	9.5082e-09	1.7499e-07	Dlec1	deleted in lung and esophageal cancer 1	-2.2073
53945	-1.2816	6.2373	32.721	1.0637e-08	1.9142e-07	Slc40a1	"solute carrier family 40 (iron-regulated transporter), member 1"	-1.2816
100041375	-2.5042	4.6245	32.628	1.1162e-08	1.9998e-07	Cyp3a41b	"cytochrome P450, family 3, subfamily a, polypeptide 41B"	-2.5042
21925	-5.6721	5.2216	31.977	1.5603e-08	2.7349e-07	Tnnc2	"troponin C2, fast"	-5.6721
115487690	1.2292	6.5055	31.742	1.7609e-08	3.0584e-07	Gm25360	"predicted gene, 25360"	1.2292
107141	-1.5166	9.061	31.686	1.8126e-08	3.1231e-07	Cyp2c50	"cytochrome P450, family 2, subfamily c, polypeptide 50"	-1.5166
170442	-1.0375	6.3866	31.656	1.8401e-08	3.157e-07	Bbox1	"butyrobetaine (gamma), 2-oxoglutarate dioxygenase 1 (gamma-butyrobetaine hydroxylase)"	-1.0375
80280	1.1385	6.2794	31.4	2.0996e-08	3.5384e-07	Cdk5rap3	CDK5 regulatory subunit associated protein 3	1.1385
67554	-2.3126	4.8163	31.394	2.1061e-08	3.5384e-07	Slc25a30	"solute carrier family 25, member 30"	-2.3126
12623	-1.3303	8.5366	31.329	2.1783e-08	3.6297e-07	Ces1g	carboxylesterase 1G	-1.3303
50770	1.9056	4.7393	31.02	2.5543e-08	4.2042e-07	Atp11a	"ATPase, class VI, type 11A"	1.9056
20210	2.2289	5.5623	30.515	3.3127e-08	5.3652e-07	Saa3	serum amyloid A 3	2.2289
100504249	1.8342	4.8635	30.435	3.453e-08	5.5701e-07	Gm15350	predicted gene 15350	1.8342
17189	-5.6186	4.9611	30.408	3.4999e-08	5.6235e-07	Mb	myoglobin	-5.6186
72016	1.3591	6.0475	30.398	3.5195e-08	5.6326e-07	Tedc2	tubulin epsilon and delta complex 2	1.3591
20848	1.0607	6.3507	30.307	3.6881e-08	5.8792e-07	Stat3	signal transducer and activator of transcription 3	1.0607
69080	1.2469	6.1044	29.885	4.5841e-08	7.2503e-07	Gmppa	GDP-mannose pyrophosphorylase A	1.2469
100041449	-1.8228	4.7685	28.77	8.1512e-08	1.2597e-06	Cyp3a59	"cytochrome P450, family 3, subfamily a, polypeptide 59"	-1.8228
20810	1.551	5.8073	28.61	8.8521e-08	1.3525e-06	Srm	spermidine synthase	1.551
384198	1.6437	4.6305	28.576	9.0095e-08	1.3714e-06	Fam47e	"family with sequence similarity 47, member E"	1.6437
107227	-1.5099	4.9801	27.887	1.2859e-07	1.9283e-06	Macrod1	mono-ADP ribosylhydrolase 1	-1.5099
102632321	-1.2372	5.8839	27.825	1.3281e-07	1.9842e-06	Gm15883	predicted gene 15883	-1.2372
218103	-1.16	6.4988	27.718	1.4033e-07	2.0813e-06	Slc17a2	"solute carrier family 17 (sodium phosphate), member 2"	-1.16
353187	-1.8591	4.5547	27.489	1.5797e-07	2.3174e-06	Nr1d2	"nuclear receptor subfamily 1, group D, member 2"	-1.8591
257635	1.378	5.2896	26.962	2.075e-07	3.0221e-06	Sdsl	serine dehydratase-like	1.378
71910	1.3813	5.6423	26.934	2.1056e-07	3.0557e-06	Plpp5	phospholipid phosphatase 5	1.3813
22146	1.3266	5.7925	26.781	2.2784e-07	3.2947e-06	Tuba1c	"tubulin, alpha 1C"	1.3266
12359	-1.0618	11.015	26.361	2.8324e-07	4.0668e-06	Cat	catalase	-1.0618
96875	1.4362	5.1139	26.329	2.8788e-07	4.1188e-06	Prg4	"proteoglycan 4 (megakaryocyte stimulating factor, articular superficial zone protein)"	1.4362
13135	1.3256	5.2256	25.997	3.4202e-07	4.859e-06	Dad1	defender against cell death 1	1.3256
14917	1.0279	5.9506	25.801	3.7848e-07	5.3026e-06	Gucy2c	guanylate cyclase 2c	1.0279
56455	1.551	4.7849	25.733	3.9206e-07	5.474e-06	Dynll1	dynein light chain LC8-type 1	1.551
66286	1.0883	5.6308	25.482	4.4653e-07	6.1706e-06	Sec11c	"SEC11 homolog C, signal peptidase complex subunit"	1.0883
60440	-1.1547	6.8059	25.425	4.5989e-07	6.3337e-06	Iigp1	interferon inducible GTPase 1	-1.1547
12352	-1.571	5.0535	25.373	4.726e-07	6.4648e-06	Car5a	"carbonic anhydrase 5a, mitochondrial"	-1.571
13097	-1.1466	7.0763	25.008	5.7091e-07	7.7571e-06	Cyp2c38	"cytochrome P450, family 2, subfamily c, polypeptide 38"	-1.1466
108682	1.0425	6.1556	24.913	5.9984e-07	8.1229e-06	Gpt2	glutamic pyruvate transaminase (alanine aminotransferase) 2	1.0425
66111	1.5398	4.9639	24.587	7.1017e-07	9.5214e-06	Tmed3	transmembrane p24 trafficking protein 3	1.5398
110920	1.3841	5.3216	24.504	7.414e-07	9.9073e-06	Hspa13	"heat shock protein 70 family, member 13"	1.3841
67180	1.0994	5.8654	24.271	8.3708e-07	1.1076e-05	Yipf5	"Yip1 domain family, member 5"	1.0994
69608	1.1029	6.0107	24.108	9.1065e-07	1.1894e-05	Sec24d	"Sec24 related gene family, member D (S. cerevisiae)"	1.1029
76574	1.3835	6.6502	23.945	9.911e-07	1.2903e-05	Mfsd2a	major facilitator superfamily domain containing 2A	1.3835
21953	-6.1617	5.9543	23.848	1.0428e-06	1.3489e-05	Tnni2	"troponin I, skeletal, fast 2"	-6.1617
56464	-1.1568	5.4309	23.615	1.1767e-06	1.503e-05	Ctsf	cathepsin F	-1.1568
12715	-5.1515	5.046	23.364	1.3408e-06	1.6965e-05	Ckm	"creatine kinase, muscle"	-5.1515
67422	1.3441	5.1416	22.997	1.6229e-06	2.0096e-05	Dhdds	dehydrodolichyl diphosphate synthase	1.3441
15902	-1.1645	6.1348	22.861	1.7412e-06	2.1364e-05	Id2	inhibitor of DNA binding 2	-1.1645
11606	1.0084	10.08	22.727	1.8673e-06	2.2773e-05	Agt	"angiotensinogen (serpin peptidase inhibitor, clade A, member 8)"	1.0084
69219	-1.0955	5.4901	22.647	1.9464e-06	2.3666e-05	Ddah1	dimethylarginine dimethylaminohydrolase 1	-1.0955
52004	1.1845	6.4338	22.081	2.6138e-06	3.0588e-05	Cdk2ap2	CDK2-associated protein 2	1.1845
227622	-1.055	5.4378	22.025	2.6916e-06	3.131e-05	Paxx	non-homologous end joining factor	-1.055
227613	1.0809	6.9278	21.987	2.7454e-06	3.1761e-05	Tubb4b	"tubulin, beta 4B class IVB"	1.0809
13095	-1.0811	10.575	21.919	2.8446e-06	3.2721e-05	Cyp2c29	"cytochrome P450, family 2, subfamily c, polypeptide 29"	-1.0811
56401	1.319	5.3638	21.902	2.8686e-06	3.2904e-05	P3h1	prolyl 3-hydroxylase 1	1.319
13107	-1.2939	7.8486	21.646	3.279e-06	3.7085e-05	Cyp2f2	"cytochrome P450, family 2, subfamily f, polypeptide 2"	-1.2939
13511	-1.0426	5.4295	21.328	3.8696e-06	4.3522e-05	Dsg2	desmoglein 2	-1.0426
626578	-1.7426	4.2274	20.904	4.8293e-06	5.3426e-05	Gbp10	guanylate-binding protein 10	-1.7426
381531	-1.1956	6.9087	20.879	4.8922e-06	5.3974e-05	Mup21	major urinary protein 21	-1.1956
27054	1.124	5.5956	20.837	4.9995e-06	5.4877e-05	Sec23b	"SEC23 homolog B, COPII coat complex component"	1.124
64209	1.242	9.2291	20.578	5.7252e-06	6.2223e-05	Herpud1	"homocysteine-inducible, endoplasmic reticulum stress-inducible, ubiquitin-like domain member 1"	1.242
19734	1.6527	6.1175	20.546	5.82e-06	6.2841e-05	Rgs16	regulator of G-protein signaling 16	1.6527
64540	1.0334	6.0347	20.526	5.8823e-06	6.3344e-05	Tspan4	tetraspanin 4	1.0334
71704	1.2948	4.9244	20.509	5.9341e-06	6.354e-05	Arhgef3	Rho guanine nucleotide exchange factor (GEF) 3	1.2948
17879	-4.6774	4.7363	20.495	5.9789e-06	6.354e-05	Myh1	"myosin, heavy polypeptide 1, skeletal muscle, adult"	-4.6774
28250	-1.0316	6.2758	20.373	6.3718e-06	6.7361e-05	Slco1a4	"solute carrier organic anion transporter family, member 1a4"	-1.0316
26877	1.7153	4.8106	20.258	6.7681e-06	7.1365e-05	B3galt1	"UDP-Gal:betaGlcNAc beta 1,3-galactosyltransferase, polypeptide 1"	1.7153
18226	1.0639	5.668	20.222	6.896e-06	7.2337e-05	Nup62	nucleoporin 62	1.0639
68041	-1.2639	4.5468	19.928	8.0402e-06	8.2564e-05	Mid1ip1	Mid1 interacting protein 1 (gastrulation specific G12-like (zebrafish))	-1.2639
20393	1.1477	5.8955	19.925	8.0545e-06	8.2564e-05	Sgk1	serum/glucocorticoid regulated kinase 1	1.1477
71169	1.1627	5.3949	19.801	8.5945e-06	8.6998e-05	Nbas	neuroblastoma amplified sequence	1.1627
74126	1.1649	5.7709	19.7	9.0613e-06	9.0591e-05	Syvn1	"synovial apoptosis inhibitor 1, synoviolin"	1.1649
18604	-1.1816	5.0907	19.596	9.568e-06	9.472e-05	Pdk2	"pyruvate dehydrogenase kinase, isoenzyme 2"	-1.1816
14864	-1.5176	4.3105	19.526	9.9235e-06	9.7525e-05	Gstm3	"glutathione S-transferase, mu 3"	-1.5176
74318	1.1027	5.1823	19.463	1.0257e-05	0.00010031	Hopx	HOP homeobox	1.1027
20818	1.4095	4.9154	19.42	1.0491e-05	0.00010211	Srprb	"signal recognition particle receptor, B subunit"	1.4095
68796	1.2086	5.1314	19.286	1.1254e-05	0.0001085	Tmem214	transmembrane protein 214	1.2086
432720	-1.4321	4.5038	19.156	1.2044e-05	0.00011583	Akr1c19	"aldo-keto reductase family 1, member C19"	-1.4321
66090	-1.2556	4.9464	19.131	1.2204e-05	0.00011709	Ypel3	yippee like 3	-1.2556
667931	1.0228	6.0345	19.078	1.2548e-05	0.00011983	Gm8883	predicted gene 8883	1.0228
404195	-1.4381	7.3963	18.914	1.3678e-05	0.00013	Cyp2c54	"cytochrome P450, family 2, subfamily c, polypeptide 54"	-1.4381
244745	1.1327	5.0307	18.877	1.3942e-05	0.00013163	Dpy19l1	dpy-19-like 1 (C. elegans)	1.1327
27279	1.4392	5.2126	18.876	1.3946e-05	0.00013163	Tnfrsf12a	"tumor necrosis factor receptor superfamily, member 12a"	1.4392
234724	1.2633	10.899	18.822	1.4351e-05	0.00013513	Tat	tyrosine aminotransferase	1.2633
212980	1.2148	5.048	18.813	1.442e-05	0.00013546	Slc45a3	"solute carrier family 45, member 3"	1.2148
11997	1.5849	4.8104	18.7	1.5299e-05	0.00014241	Akr1b7	"aldo-keto reductase family 1, member B7"	1.5849
14080	-1.0689	13.18	18.401	1.7893e-05	0.00016281	Fabp1	"fatty acid binding protein 1, liver"	-1.0689
21957	-6.7229	6.6123	18.16	2.0307e-05	0.00018111	Tnnt3	"troponin T3, skeletal, fast"	-6.7229
52829	1.1339	5.1441	18.064	2.1358e-05	0.00018882	Lurap1l	leucine rich adaptor protein 1-like	1.1339
12350	-1.7287	8.5618	17.986	2.2259e-05	0.00019592	Car3	carbonic anhydrase 3	-1.7287
52009	1.0197	5.5956	17.908	2.3187e-05	0.00020321	Jpt2	Jupiter microtubule associated homolog 2	1.0197
18830	-1.0191	5.3833	17.728	2.5486e-05	0.0002224	Pltp	phospholipid transfer protein	-1.0191
71898	-1.0148	5.616	17.668	2.6304e-05	0.00022854	Apol9b	apolipoprotein L 9b	-1.0148
74766	1.0362	5.5711	17.443	2.9605e-05	0.00025397	Yipf2	"Yip1 domain family, member 2"	1.0362
23971	1.1809	5.1078	17.297	3.1962e-05	0.00027245	Papss1	3'-phosphoadenosine 5'-phosphosulfate synthase 1	1.1809
114644	1.2244	5.2722	17.056	3.6289e-05	0.00030675	Slc13a3	"solute carrier family 13 (sodium-dependent dicarboxylate transporter), member 3"	1.2244
382044	-1.0986	8.2597	16.999	3.74e-05	0.00031548	Ces1b	carboxylesterase 1B	-1.0986
223775	1.0288	5.6308	16.804	4.1446e-05	0.00034601	Pim3	proviral integration site 3	1.0288
266645	1.8173	4.453	16.499	4.8678e-05	0.00040061	Acmsd	amino carboxymuconate semialdehyde decarboxylase	1.8173
16477	1.6452	4.4994	16.164	5.8082e-05	0.00047035	Junb	jun B proto-oncogene	1.6452
12227	1.3632	4.6733	15.861	6.818e-05	0.00053894	Btg2	BTG anti-proliferation factor 2	1.3632
102635804	1.1205	6.979	15.818	6.9738e-05	0.00054879	Gm33051	"predicted gene, 33051"	1.1205
11459	-5.608	6.4263	15.501	8.2471e-05	0.00062886	Acta1	"actin, alpha 1, skeletal muscle"	-5.608
110762	-4.787	4.4155	14.859	0.00011587	0.00084233	Igkj4	immunoglobulin kappa joining 4	-4.787
105887	-1.3227	4.6915	14.753	0.00012253	0.00088914	Ugt3a1	"UDP glycosyltransferases 3 family, polypeptide A1"	-1.3227
14373	-1.1568	7.0663	14.591	0.00013352	0.00096022	G0s2	G0/G1 switch gene 2	-1.1568
22154	1.045	6.2193	14.476	0.00014196	0.0010103	Tubb5	"tubulin, beta 5 class I"	1.045
76500	1.0454	5.0283	14.476	0.00014198	0.0010103	Ip6k2	inositol hexaphosphate kinase 2	1.0454
380660	-1.2949	4.255	14.288	0.00015685	0.0010987	Acss3	acyl-CoA synthetase short-chain family member 3	-1.2949
20201	2.0424	4.5211	13.98	0.00018472	0.0012655	S100a8	S100 calcium binding protein A8 (calgranulin A)	2.0424
100038725	1.1071	4.8308	13.545	0.00023286	0.0015714	Cep85l	centrosomal protein 85-like	1.1071
234463	1.3266	4.3837	13.029	0.00030676	0.0020078	Tmem184c	transmembrane protein 184C	1.3266
68038	1.068	4.7445	12.814	0.00034395	0.0022106	Chid1	chitinase domain containing 1	1.068
14528	-1.161	4.65	12.81	0.0003448	0.0022125	Gch1	GTP cyclohydrolase 1	-1.161
67182	-1.173	4.4445	12.757	0.00035464	0.0022545	Pdzk1ip1	PDZK1 interacting protein 1	-1.173
668215	-1.2155	4.6481	12.757	0.00035468	0.0022545	Hectd2os	"Hectd2, opposite strand"	-1.2155
76722	-4.6421	3.9816	12.742	0.00035758	0.0022658	Ckmt2	"creatine kinase, mitochondrial 2"	-4.6421
15242	-1.1261	4.7105	12.734	0.00035907	0.0022695	Hhex	hematopoietically expressed homeobox	-1.1261
239122	1.3018	4.4661	12.49	0.00040908	0.0025522	Setdb2	"SET domain, bifurcated 2"	1.3018
78388	1.021	5.1162	12.433	0.0004219	0.002616	Mvp	major vault protein	1.021
22695	1.2633	4.2815	12.351	0.00044068	0.00272	Zfp36	zinc finger protein 36	1.2633
246277	-1.3321	6.4032	12.278	0.0004583	0.0028244	Csad	cysteine sulfinic acid decarboxylase	-1.3321
67397	1.1112	4.6645	12.152	0.00049042	0.002995	Erp29	endoplasmic reticulum protein 29	1.1112
21938	1.004	4.9972	12.136	0.00049446	0.0030107	Tnfrsf1b	"tumor necrosis factor receptor superfamily, member 1b"	1.004
26384	-1.0536	4.6287	12.063	0.00051435	0.0031037	Gnpda1	glucosamine-6-phosphate deaminase 1	-1.0536
105245103	-1.0663	4.7155	12.003	0.00053126	0.0031587	Gm20470	predicted gene 20470	-1.0663
72007	1.1034	4.894	11.825	0.00058454	0.0034259	Fndc3b	fibronectin type III domain containing 3B	1.1034
101488143	-1.0037	6.8871	11.824	0.00058466	0.0034259	Hbb-bt	"hemoglobin, beta adult t chain"	-1.0037
233752	1.025	4.876	11.797	0.00059312	0.0034654	Insc	INSC spindle orientation adaptor protein	1.025
13009	-1.2151	4.3397	11.789	0.00059593	0.0034719	Csrp3	cysteine and glycine-rich protein 3	-1.2151
68631	-1.136	4.5203	11.748	0.00060911	0.0035384	Cryl1	"crystallin, lambda 1"	-1.136
17842	-1.1245	11.729	11.586	0.00066442	0.0038105	Mup3	major urinary protein 3	-1.1245
17901	-4.4359	4.2697	11.458	0.00071182	0.0040423	Myl1	"myosin, light polypeptide 1"	-4.4359
19683	-1.1227	4.5507	11.367	0.00074742	0.0042149	Rdh16	retinol dehydrogenase 16	-1.1227
71304	-1.2833	5.1916	11.253	0.00079499	0.0044338	Wbscr25	Williams Beuren syndrome chromosome region 25 (human)	-1.2833
14583	1.1151	4.7048	11.228	0.00080554	0.0044865	Gfpt1	glutamine fructose-6-phosphate transaminase 1	1.1151
76983	1.1055	4.5547	11.207	0.00081487	0.004526	Scfd1	Sec1 family domain containing 1	1.1055
21848	-1.1141	4.5375	11.191	0.00082191	0.0045526	Trim24	tripartite motif-containing 24	-1.1141
108654	-1.0657	4.4624	11.003	0.00090949	0.0049831	Fam210a	"family with sequence similarity 210, member A"	-1.0657
624219	-1.1612	5.9009	10.947	0.0009377	0.0051238	Angptl8	angiopoietin-like 8	-1.1612
22004	-2.2723	4.809	10.825	0.0010013	0.0054271	Tpm2	"tropomyosin 2, beta"	-2.2723
21928	-1.1349	4.373	10.819	0.0010046	0.0054381	Tnfaip2	"tumor necrosis factor, alpha-induced protein 2"	-1.1349
19652	1.3729	5.0897	10.775	0.0010286	0.0055533	Rbm3	"RNA binding motif (RNP1, RRM) protein 3"	1.3729
108138	1.2758	4.2257	10.74	0.0010486	0.005646	Xrcc4	X-ray repair complementing defective repair in Chinese hamster cells 4	1.2758
668218	-1.1683	4.2367	10.458	0.0012213	0.0064222	Bin2	bridging integrator 2	-1.1683
230316	1.0891	4.4858	10.423	0.0012445	0.0065272	Megf9	multiple EGF-like-domains 9	1.0891
20305	1.3478	4.6346	10.394	0.0012645	0.0066064	Ccl6	chemokine (C-C motif) ligand 6	1.3478
54396	-1.0117	4.4971	10.059	0.0015159	0.0077401	Irgm2	immunity-related GTPase family M member 2	-1.0117
239083	-2.1118	13.661	10	0.0015651	0.007971	Ccnb1ip1	cyclin B1 interacting protein 1	-2.1118
18640	1.1347	4.2629	9.7389	0.0018041	0.008941	Pfkfb2	"6-phosphofructo-2-kinase/fructose-2,6-biphosphatase 2"	1.1347
67846	1.0326	4.4956	9.1819	0.0024442	0.01165	Tmem39a	transmembrane protein 39a	1.0326
68278	1.1627	4.2262	8.8036	0.0030064	0.013864	Ddx39	DEAD (Asp-Glu-Ala-Asp) box polypeptide 39	1.1627
14204	1.105	4.227	8.6615	0.00325	0.014786	Il4i1	interleukin 4 induced 1	1.105
17907	-2.5444	5.8389	8.5864	0.0033868	0.015308	Mylpf	"myosin light chain, phosphorylatable, fast skeletal muscle"	-2.5444
21393	-4.0101	4.0876	8.3273	0.0039053	0.017263	Tcap	titin-cap	-4.0101
115487534	-1.0865	4.5448	8.0456	0.0045613	0.019648	Gm24119	"predicted gene, 24119"	-1.0865
66074	1.0091	4.2394	7.5454	0.0060162	0.024908	Tmem167	transmembrane protein 167	1.0091
117586	-1.8294	6.6213	7.54	0.0060343	0.024957	A1bg	alpha-1-B glycoprotein	-1.8294
320204	1.0215	4.2393	7.4981	0.0061764	0.025519	Etfbkmt	electron transfer flavoprotein beta subunit lysine methyltransferase	1.0215
53973	-1.1021	5.2642	7.4848	0.0062222	0.025655	Cyp3a41a	"cytochrome P450, family 3, subfamily a, polypeptide 41A"	-1.1021
110760	-2.0386	5.6848	7.4805	0.0062369	0.02569	Igkj2	immunoglobulin kappa joining 2	-2.0386
629499	1.2136	4.3536	6.375	0.011574	0.042449	Mroh8	maestro heat-like repeat family member 8	1.2136
18103	0.98947	8.9336	57.404	3.5489e-14	1.5451e-12	Nme2	NME/NM23 nucleoside diphosphate kinase 2	0.98947
30924	-0.94989	7.8149	55.917	7.5612e-14	3.0925e-12	Angptl3	angiopoietin-like 3	-0.94989
71761	-0.97507	7.8843	54.781	1.3476e-13	5.4024e-12	Amdhd1	amidohydrolase domain containing 1	-0.97507
231396	-0.94402	9.3605	51.671	6.5622e-13	2.3307e-11	Ugt2b36	"UDP glucuronosyltransferase 2 family, polypeptide B36"	-0.94402
15483	-0.87039	8.6494	47.751	4.8403e-12	1.6155e-10	Hsd11b1	hydroxysteroid 11-beta dehydrogenase 1	-0.87039
67160	0.9019	8.2923	47.74	4.8677e-12	1.6155e-10	Eef1g	eukaryotic translation elongation factor 1 gamma	0.9019
67398	0.98638	7.5197	45.646	1.4169e-11	4.2183e-10	Srpr	signal recognition particle receptor ('docking protein')	0.98638
11615	-0.96887	8.0028	45.629	1.429e-11	4.2233e-10	Gm4737	predicted gene 4737	-0.96887
13094	-0.85828	9.3557	43.749	3.7335e-11	1.0284e-09	Cyp2b9	"cytochrome P450, family 2, subfamily b, polypeptide 9"	-0.85828
76238	0.82684	9.001	43.668	3.8909e-11	1.0645e-09	Grhpr	glyoxylate reductase/hydroxypyruvate reductase	0.82684
102022	-0.83737	8.7419	43.075	5.2689e-11	1.3853e-09	Ces2a	carboxylesterase 2A	-0.83737
20425	-0.88868	7.4322	41.522	1.1655e-10	2.8776e-09	Shmt1	serine hydroxymethyltransferase 1 (soluble)	-0.88868
65113	-0.78849	8.4347	41.394	1.2442e-10	3.0349e-09	Ndfip1	Nedd4 family interacting protein 1	-0.78849
11837	0.78532	8.5082	39.92	2.646e-10	6.1928e-09	Rplp0	"ribosomal protein, large, P0"	0.78532
26451	0.78231	8.4926	39.908	2.6624e-10	6.1955e-09	Rpl27a	ribosomal protein L27A	0.78231
667618	0.81956	8.1267	39.085	4.0568e-10	9.2802e-09	Gm8730	predicted pseudogene 8730	0.81956
12012	-0.81076	7.5544	38.82	4.6469e-10	1.057e-08	Baat	bile acid-Coenzyme A: amino acid N-acyltransferase	-0.81076
20317	-0.76002	9.3088	38.334	5.9602e-10	1.3187e-08	Serpinf1	"serine (or cysteine) peptidase inhibitor, clade F, member 1"	-0.76002
12313	0.9623	7.1514	37.781	7.9133e-10	1.7413e-08	Calm1	calmodulin 1	0.9623
14871	-0.73575	8.2904	37.102	1.121e-09	2.4016e-08	Gstt1	"glutathione S-transferase, theta 1"	-0.73575
243168	-0.80607	8.2668	36.929	1.2251e-09	2.5836e-08	Hsd17b13	hydroxysteroid (17-beta) dehydrogenase 13	-0.80607
64705	-0.9163	7.415	36.684	1.3891e-09	2.8993e-08	Dpys	dihydropyrimidinase	-0.9163
80876	0.84959	9.3846	36.61	1.4432e-09	2.9814e-08	Ifitm2	interferon induced transmembrane protein 2	0.84959
70361	0.91402	7.3616	36.551	1.4873e-09	3.0569e-08	Lman1	"lectin, mannose-binding, 1"	0.91402
75705	-0.94849	7.0184	36.148	1.829e-09	3.7403e-08	Eif4b	eukaryotic translation initiation factor 4B	-0.94849
751525	0.75551	8.1205	35.337	2.7735e-09	5.5593e-08	Mir686	microRNA 686	0.75551
22262	-0.91295	8.9267	35.055	3.2053e-09	6.3309e-08	Uox	urate oxidase	-0.91295
68801	-0.93496	8.6664	35.037	3.2353e-09	6.3591e-08	Elovl5	"ELOVL family member 5, elongation of long chain fatty acids (yeast)"	-0.93496
68021	-0.9533	7.1557	34.924	3.4275e-09	6.7043e-08	Bphl	"biphenyl hydrolase-like (serine hydrolase, breast epithelial mucin-associated antigen)"	-0.9533
20042	0.82431	9.3923	34.617	4.0144e-09	7.8145e-08	Rps12	ribosomal protein S12	0.82431
71753	-0.78408	8.4074	34.381	4.5313e-09	8.7786e-08	Tmprss6	transmembrane serine protease 6	-0.78408
27207	0.73126	9.8284	33.55	6.9446e-09	1.314e-07	Rps11	ribosomal protein S11	0.73126
29811	-0.87021	9.6179	32.907	9.6669e-09	1.7711e-07	Ndrg2	N-myc downstream regulated gene 2	-0.87021
69019	0.95136	7.3005	32.858	9.9155e-09	1.804e-07	Spcs1	signal peptidase complex subunit 1 homolog (S. cerevisiae)	0.95136
52637	-0.91257	7.284	32.854	9.9356e-09	1.804e-07	Cisd1	CDGSH iron sulfur domain 1	-0.91257
16432	-0.74305	9.5963	32.799	1.0218e-08	1.8471e-07	Itm2b	integral membrane protein 2B	-0.74305
20014	0.73071	7.8766	32.426	1.238e-08	2.2082e-07	Rpn2	ribophorin II	0.73071
68090	0.95685	7.0881	32.298	1.3227e-08	2.3489e-07	Yif1a	Yip1 interacting factor homolog A (S. cerevisiae)	0.95685
110611	0.7584	7.6605	32.235	1.3664e-08	2.416e-07	Hdlbp	high density lipoprotein (HDL) binding protein	0.7584
80888	0.90233	7.6658	32.176	1.4084e-08	2.4794e-07	Hspb8	heat shock protein 8	0.90233
269261	0.82806	7.9585	31.813	1.6976e-08	2.9627e-07	Rpl12	ribosomal protein L12	0.82806
13682	-0.80798	7.5141	31.735	1.7675e-08	3.0584e-07	Eif4a2	eukaryotic translation initiation factor 4A2	-0.80798
26459	-0.75564	9.8782	31.557	1.9369e-08	3.3091e-07	Slc27a5	"solute carrier family 27 (fatty acid transporter), member 5"	-0.75564
66141	0.84432	9.1387	31.537	1.9563e-08	3.3281e-07	Ifitm3	interferon induced transmembrane protein 3	0.84432
11727	0.81567	9.1681	31.498	1.9968e-08	3.3829e-07	Ang	"angiogenin, ribonuclease, RNase A family, 5"	0.81567
67880	-0.87067	7.5949	31.364	2.1392e-08	3.5791e-07	Dcxr	dicarbonyl L-xylulose reductase	-0.87067
56486	0.69233	8.2073	31.168	2.3668e-08	3.9275e-07	Gabarap	gamma-aminobutyric acid receptor associated protein	0.69233
105245	0.95896	7.0838	31.159	2.3777e-08	3.9295e-07	Txndc5	thioredoxin domain containing 5	0.95896
14629	-0.81636	7.8852	30.945	2.654e-08	4.3506e-07	Gclc	"glutamate-cysteine ligase, catalytic subunit"	-0.81636
231691	0.98851	8.3772	30.936	2.6665e-08	4.3534e-07	Sds	serine dehydratase	0.98851
11938	0.91185	7.5534	30.572	3.2165e-08	5.2304e-07	Atp2a2	"ATPase, Ca++ transporting, cardiac muscle, slow twitch 2"	0.91185
193813	0.75635	8.1144	30.204	3.8894e-08	6.1757e-07	Mcfd2	multiple coagulation factor deficiency 2	0.75635
11927	0.67353	9.0709	29.813	4.7587e-08	7.4972e-07	Atox1	antioxidant 1 copper chaperone	0.67353
52633	-0.73303	8.4573	29.726	4.9773e-08	7.8112e-07	Nit2	"nitrilase family, member 2"	-0.73303
26378	-0.92762	7.3844	29.314	6.1549e-08	9.622e-07	Decr2	"2-4-dienoyl-Coenzyme A reductase 2, peroxisomal"	-0.92762
100126824	-0.8989	6.876	29.19	6.5615e-08	1.0218e-06	Sco2	SCO2 cytochrome c oxidase assembly protein	-0.8989
16785	0.66937	8.9887	28.777	8.1211e-08	1.2597e-06	Rpsa	ribosomal protein SA	0.66937
68371	-0.91352	6.8416	28.662	8.6192e-08	1.327e-06	Pbld1	phenazine biosynthesis-like protein domain containing 1	-0.91352
69379	-0.74654	9.1608	28.654	8.6551e-08	1.3274e-06	C8g	"complement component 8, gamma polypeptide"	-0.74654
11840	0.76688	7.6956	28.334	1.0207e-07	1.5479e-06	Arf1	ADP-ribosylation factor 1	0.76688
14694	0.72702	7.8662	27.973	1.23e-07	1.8583e-06	Rack1	receptor for activated C kinase 1	0.72702
12847	0.92412	6.8074	27.955	1.2418e-07	1.8692e-06	Copa	coatomer protein complex subunit alpha	0.92412
18703	-0.87658	8.8403	27.725	1.3987e-07	2.0813e-06	Pigr	polymeric immunoglobulin receptor	-0.87658
67856	-0.99383	6.0801	27.617	1.4791e-07	2.1857e-06	Echdc3	enoyl Coenzyme A hydratase domain containing 3	-0.99383
13884	-0.89575	12.396	27.51	1.5625e-07	2.3006e-06	Ces1c	carboxylesterase 1C	-0.89575
56373	0.64926	9.1598	27.362	1.6875e-07	2.4667e-06	Cpb2	carboxypeptidase B2 (plasma)	0.64926
14600	-0.82243	6.771	26.728	2.3426e-07	3.3755e-06	Ghr	growth hormone receptor	-0.82243
19175	0.63716	8.1005	26.208	3.0657e-07	4.3707e-06	Psmb6	"proteasome (prosome, macropain) subunit, beta type 6"	0.63716
56722	0.87859	6.6743	25.892	3.6104e-07	5.1113e-06	Litaf	LPS-induced TN factor	0.87859
67695	0.90354	6.4475	25.84	3.7093e-07	5.233e-06	Ost4	oligosaccharyltransferase complex subunit 4 (non-catalytic)	0.90354
216558	-0.68963	8.3012	25.817	3.7545e-07	5.2785e-06	Ugp2	UDP-glucose pyrophosphorylase 2	-0.68963
27413	-0.8969	9.1204	25.653	4.0868e-07	5.6864e-06	Abcb11	"ATP-binding cassette, sub-family B (MDR/TAP), member 11"	-0.8969
192166	-0.99065	8.1512	25.613	4.1713e-07	5.7841e-06	Sardh	sarcosine dehydrogenase	-0.99065
11813	0.64866	9.4907	25.415	4.6228e-07	6.345e-06	Apoc2	apolipoprotein C-II	0.64866
66857	0.8953	6.5611	25.203	5.1608e-07	7.0357e-06	Plbd1	phospholipase B domain containing 1	0.8953
19173	0.71668	7.3484	24.751	6.5233e-07	8.8043e-06	Psmb5	"proteasome (prosome, macropain) subunit, beta type 5"	0.71668
19193	-0.78237	7.4657	24.622	6.9736e-07	9.3807e-06	Pipox	pipecolic acid oxidase	-0.78237
385643	0.6066	9.0085	24.473	7.5357e-07	1.0037e-05	Kng2	kininogen 2	0.6066
65963	0.62083	8.0575	24.393	7.8552e-07	1.0428e-05	Tmem176b	transmembrane protein 176B	0.62083
76408	-0.90831	7.3448	24.226	8.5653e-07	1.1297e-05	Abcc3	"ATP-binding cassette, sub-family C (CFTR/MRP), member 3"	-0.90831
243537	-0.84638	8.0202	24.154	8.8931e-07	1.1691e-05	Uroc1	urocanase domain containing 1	-0.84638
18478	-0.95696	10.368	24.119	9.0543e-07	1.1864e-05	Pah	phenylalanine hydroxylase	-0.95696
68375	0.71445	7.4297	23.885	1.0226e-06	1.3271e-05	Ndufa8	NADH:ubiquinone oxidoreductase subunit A8	0.71445
66481	0.63599	9.1697	23.764	1.0891e-06	1.4044e-05	Rps21	ribosomal protein S21	0.63599
67800	-0.57798	8.5521	23.702	1.1247e-06	1.4457e-05	Dgat2	diacylglycerol O-acyltransferase 2	-0.57798
14433	0.63229	8.8125	23.634	1.1652e-06	1.4931e-05	Gapdh	glyceraldehyde-3-phosphate dehydrogenase	0.63229
19116	-0.96081	5.7679	23.536	1.2257e-06	1.5607e-05	Prlr	prolactin receptor	-0.96081
67819	0.80052	7.0761	23.508	1.244e-06	1.579e-05	Derl1	"Der1-like domain family, member 1"	0.80052
50797	0.86941	6.8298	23.316	1.3747e-06	1.734e-05	Copb2	"coatomer protein complex, subunit beta 2 (beta prime)"	0.86941
109154	0.98124	6.1936	23.177	1.4775e-06	1.8578e-05	Mlec	malectin	0.98124
27370	0.65761	7.6219	23.149	1.4989e-06	1.879e-05	Rps26	ribosomal protein S26	0.65761
100628629	0.69752	10.298	23.039	1.5877e-06	1.9841e-05	Mir5121	microRNA 5121	0.69752
20322	-0.68108	8.9489	23.008	1.6135e-06	2.0096e-05	Sord	sorbitol dehydrogenase	-0.68108
99586	-0.70609	7.2787	22.997	1.6222e-06	2.0096e-05	Dpyd	dihydropyrimidine dehydrogenase	-0.70609
20971	0.5972	8.8701	22.926	1.6839e-06	2.0725e-05	Sdc4	syndecan 4	0.5972
19089	0.83639	6.6797	22.926	1.684e-06	2.0725e-05	Prkcsh	protein kinase C substrate 80K-H	0.83639
94275	0.79374	7.011	22.756	1.8389e-06	2.2495e-05	Maged1	"melanoma antigen, family D, 1"	0.79374
28253	-0.61296	9.4754	22.574	2.0221e-06	2.4513e-05	Slco1b2	"solute carrier organic anion transporter family, member 1b2"	-0.61296
20102	0.63874	9.4517	22.542	2.0555e-06	2.4844e-05	Rps4x	"ribosomal protein S4, X-linked"	0.63874
75396	-0.61084	8.6477	22.528	2.0711e-06	2.4958e-05	Spp2	secreted phosphoprotein 2	-0.61084
20116	0.61289	9.363	22.414	2.1978e-06	2.6407e-05	Rps8	ribosomal protein S8	0.61289
26458	-0.72079	9.2914	22.373	2.2454e-06	2.6898e-05	Slc27a2	"solute carrier family 27 (fatty acid transporter), member 2"	-0.72079
76491	-0.86982	6.3588	22.36	2.2601e-06	2.6909e-05	Abhd14b	abhydrolase domain containing 14b	-0.86982
11461	0.72793	10.908	22.359	2.2613e-06	2.6909e-05	Actb	"actin, beta"	0.72793
56447	0.63525	7.5921	22.354	2.2679e-06	2.6909e-05	Copz1	"coatomer protein complex, subunit zeta 1"	0.63525
55949	0.59174	8.4182	22.349	2.2729e-06	2.6909e-05	Eef1b2	eukaryotic translation elongation factor 1 beta 2	0.59174
19184	0.7626	7.1498	22.231	2.4172e-06	2.8534e-05	Psmc5	"protease (prosome, macropain) 26S subunit, ATPase 5"	0.7626
104009	0.80003	7.3452	22.177	2.4859e-06	2.9181e-05	Qsox1	quiescin Q6 sulfhydryl oxidase 1	0.80003
11804	-0.73465	6.8226	22.177	2.4864e-06	2.9181e-05	Aplp2	amyloid beta (A4) precursor-like protein 2	-0.73465
67891	0.60811	9.7586	22.054	2.6509e-06	3.0932e-05	Rpl4	ribosomal protein L4	0.60811
56188	-0.71655	7.268	22.02	2.6987e-06	3.131e-05	Fxyd1	FXYD domain-containing ion transport regulator 1	-0.71655
674597	0.92076	6.2742	21.936	2.8184e-06	3.2512e-05	Gm9625	predicted gene 9625	0.92076
27176	0.5907	9.5693	21.89	2.8869e-06	3.302e-05	Rpl7a	ribosomal protein L7A	0.5907
19988	0.57168	8.4632	21.731	3.1365e-06	3.5774e-05	Rpl6	ribosomal protein L6	0.57168
78294	0.71168	8.5026	21.697	3.1924e-06	3.631e-05	Rps27a	ribosomal protein S27A	0.71168
19301	-0.64755	7.7712	21.675	3.2294e-06	3.6627e-05	Pxmp2	peroxisomal membrane protein 2	-0.64755
280662	-0.5296	8.6631	21.569	3.4129e-06	3.8493e-05	Afm	afamin	-0.5296
19942	0.57863	8.3145	21.116	4.322e-06	4.8437e-05	Rpl27	ribosomal protein L27	0.57863
22121	0.71698	10.313	21.113	4.3305e-06	4.8437e-05	Rpl13a	ribosomal protein L13A	0.71698
67307	-0.76059	7.3394	21.102	4.3539e-06	4.8565e-05	Pbld2	phenazine biosynthesis-like protein domain containing 2	-0.76059
11843	0.92497	6.4032	20.993	4.6106e-06	5.1287e-05	Arf4	ADP-ribosylation factor 4	0.92497
76299	0.87083	6.3691	20.934	4.7546e-06	5.2743e-05	Erp44	endoplasmic reticulum protein 44	0.87083
66071	-0.89032	6.5287	20.837	5.0011e-06	5.4877e-05	Ethe1	ethylmalonic encephalopathy 1	-0.89032
106766	0.91041	5.9676	20.703	5.3623e-06	5.868e-05	Stap2	signal transducing adaptor family member 2	0.91041
18534	0.86178	11.266	20.61	5.6302e-06	6.1446e-05	Pck1	"phosphoenolpyruvate carboxykinase 1, cytosolic"	0.86178
109222	-0.97193	6.5618	20.576	5.732e-06	6.2223e-05	Rarres1	retinoic acid receptor responder (tazarotene induced) 1	-0.97193
14950	0.99654	5.7063	20.561	5.7747e-06	6.2518e-05	H13	histocompatibility 13	0.99654
100041835	0.56164	8.769	20.508	5.9372e-06	6.354e-05	Gm10039	predicted pseudogene 10039	0.56164
15107	-0.69249	7.2616	20.499	5.965e-06	6.354e-05	Hadh	hydroxyacyl-Coenzyme A dehydrogenase	-0.69249
80795	0.88414	6.8629	20.496	5.9754e-06	6.354e-05	Selenok	selenoprotein K	0.88414
14605	0.80844	6.723	20.419	6.2196e-06	6.5924e-05	Tsc22d3	"TSC22 domain family, member 3"	0.80844
21401	-0.80799	6.2028	20.241	6.8277e-06	7.1807e-05	Tcea3	"transcription elongation factor A (SII), 3"	-0.80799
77037	0.89052	6.1409	20.175	7.0662e-06	7.3931e-05	Mrap	melanocortin 2 receptor accessory protein	0.89052
68477	-0.9292	5.8103	20.127	7.2469e-06	7.5625e-05	Rmnd5a	required for meiotic nuclear division 5 homolog A	-0.9292
56794	-0.78138	8.6519	20.075	7.445e-06	7.7493e-05	Hacl1	2-hydroxyacyl-CoA lyase 1	-0.78138
15494	-0.95916	5.3266	20.068	7.4735e-06	7.759e-05	Hsd3b3	"hydroxy-delta-5-steroid dehydrogenase, 3 beta- and steroid delta-isomerase 3"	-0.95916
27367	0.53212	8.5284	20.026	7.6408e-06	7.9124e-05	Rpl3	ribosomal protein L3	0.53212
12269	0.58456	7.8325	20.008	7.7123e-06	7.9661e-05	C4bp	complement component 4 binding protein	0.58456
11758	-0.54257	8.0104	19.949	7.9539e-06	8.1948e-05	Prdx6	peroxiredoxin 6	-0.54257
19299	-0.59513	7.5915	19.879	8.2493e-06	8.4347e-05	Abcd3	"ATP-binding cassette, sub-family D (ALD), member 3"	-0.59513
14862	-0.78695	10.348	19.866	8.3056e-06	8.4709e-05	Gstm1	"glutathione S-transferase, mu 1"	-0.78695
17069	-0.81072	7.6154	19.819	8.5117e-06	8.6592e-05	Ly6e	"lymphocyte antigen 6 complex, locus E"	-0.81072
212647	-0.62951	8.0089	19.806	8.5705e-06	8.6972e-05	Aldh4a1	"aldehyde dehydrogenase 4 family, member A1"	-0.62951
11416	0.86335	6.2493	19.776	8.707e-06	8.7917e-05	Slc33a1	"solute carrier family 33 (acetyl-CoA transporter), member 1"	0.86335
20194	0.89616	6.989	19.724	8.9479e-06	8.9906e-05	S100a10	S100 calcium binding protein A10 (calpactin)	0.89616
53328	-0.63562	9.997	19.724	8.9484e-06	8.9906e-05	Pgrmc1	progesterone receptor membrane component 1	-0.63562
75617	0.56241	8.4737	19.711	9.0081e-06	9.0282e-05	Rps25	ribosomal protein S25	0.56241
14385	0.73968	7.0537	19.664	9.234e-06	9.209e-05	Slc37a4	"solute carrier family 37 (glucose-6-phosphate transporter), member 4"	0.73968
72055	0.84991	6.3832	19.648	9.3085e-06	9.2538e-05	Slc38a10	"solute carrier family 38, member 10"	0.84991
76267	-0.64368	8.7049	19.645	9.3247e-06	9.2538e-05	Fads1	fatty acid desaturase 1	-0.64368
14711	-0.90144	10.795	19.575	9.6731e-06	9.5527e-05	Gnmt	glycine N-methyltransferase	-0.90144
20103	0.58404	8.7688	19.535	9.8794e-06	9.7327e-05	Rps5	ribosomal protein S5	0.58404
75909	0.69801	6.9298	19.503	1.0043e-05	9.8459e-05	Vmp1	vacuole membrane protein 1	0.69801
68404	-0.6232	8.3292	19.457	1.0288e-05	0.00010037	Nrn1	neuritin 1	-0.6232
20055	0.69294	8.0466	19.407	1.0564e-05	0.00010257	Rps16	ribosomal protein S16	0.69294
67075	0.83421	6.4053	19.396	1.0624e-05	0.00010291	Magt1	magnesium transporter 1	0.83421
20341	-0.61379	8.5126	19.298	1.1183e-05	0.00010807	Selenbp1	selenium binding protein 1	-0.61379
276770	0.53388	8.2243	19.084	1.2507e-05	0.00011972	Eif5a	eukaryotic translation initiation factor 5A	0.53388
66973	0.91158	5.8578	19.06	1.2669e-05	0.0001207	Mrps18b	mitochondrial ribosomal protein S18B	0.91158
11846	0.76199	10.89	18.882	1.3905e-05	0.00013163	Arg1	"arginase, liver"	0.76199
67468	-0.74103	6.5754	18.779	1.4676e-05	0.00013755	Mmd	monocyte to macrophage differentiation-associated	-0.74103
114641	0.56282	8.8119	18.757	1.4847e-05	0.00013883	Rpl31	ribosomal protein L31	0.56282
68052	0.6376	7.4098	18.727	1.5081e-05	0.00014069	Rps13	ribosomal protein S13	0.6376
67673	0.51467	8.2668	18.663	1.5595e-05	0.00014483	Elob	elongin B	0.51467
55990	-0.92719	5.7367	18.59	1.6205e-05	0.00015014	Fmo2	flavin containing monooxygenase 2	-0.92719
16987	0.99985	5.8214	18.582	1.6279e-05	0.00015049	Lss	lanosterol synthase	0.99985
67815	-0.49826	8.4539	18.538	1.6654e-05	0.0001536	Sec14l2	SEC14-like lipid binding 2	-0.49826
100727	-0.54077	7.8327	18.497	1.7013e-05	0.00015656	Ugt2b34	"UDP glucuronosyltransferase 2 family, polypeptide B34"	-0.54077
75735	-0.70116	7.3115	18.435	1.7582e-05	0.00016106	Pank1	pantothenate kinase 1	-0.70116
114664	-0.9729	5.6178	18.435	1.7582e-05	0.00016106	Hsd17b11	hydroxysteroid (17-beta) dehydrogenase 11	-0.9729
13194	0.55183	7.9334	18.413	1.778e-05	0.00016251	Ddb1	damage specific DNA binding protein 1	0.55183
104776	-0.57385	7.6796	18.401	1.7893e-05	0.00016281	Aldh6a1	"aldehyde dehydrogenase family 6, subfamily A1"	-0.57385
20775	0.95911	5.9419	18.383	1.8066e-05	0.00016401	Sqle	squalene epoxidase	0.95911
71660	-0.60388	8.4441	18.363	1.8258e-05	0.00016532	Rarres2	retinoic acid receptor responder (tazarotene induced) 2	-0.60388
67976	0.96937	6.0707	18.359	1.8292e-05	0.00016532	Trabd	TraB domain containing	0.96937
66890	0.70584	6.7491	18.349	1.8388e-05	0.00016582	Lman2	"lectin, mannose-binding 2"	0.70584
68193	0.55886	9.013	18.288	1.8985e-05	0.00017083	Rpl24	ribosomal protein L24	0.55886
12176	-0.68805	7.3145	18.227	1.9605e-05	0.00017601	Bnip3	BCL2/adenovirus E1B interacting protein 3	-0.68805
235293	-0.7237	7.8674	18.202	1.9869e-05	0.00017799	Sc5d	sterol-C5-desaturase	-0.7237
232232	-0.88298	5.6926	18.168	2.0227e-05	0.00018079	Hdac11	histone deacetylase 11	-0.88298
216440	0.55038	8.1856	18.15	2.0415e-05	0.00018167	Os9	amplified in osteosarcoma	0.55038
102294	-0.72703	6.7182	18.098	2.0987e-05	0.00018635	Cyp4v3	"cytochrome P450, family 4, subfamily v, polypeptide 3"	-0.72703
12330	0.49745	8.9259	18.087	2.1108e-05	0.00018701	Canx	calnexin	0.49745
74018	-0.84753	5.7437	18.014	2.1925e-05	0.00019341	Als2	alsin Rho guanine nucleotide exchange factor	-0.84753
56041	0.89643	5.9974	17.934	2.2869e-05	0.00020086	Uso1	USO1 vesicle docking factor	0.89643
14977	0.80763	6.6034	17.85	2.3898e-05	0.000209	Slc39a7	"solute carrier family 39 (zinc transporter), member 7"	0.80763
70337	-0.66361	6.9731	17.702	2.5837e-05	0.00022498	Iyd	iodotyrosine deiodinase	-0.66361
171405	-0.67185	6.862	17.664	2.6359e-05	0.00022854	Slc22a27	"solute carrier family 22, member 27"	-0.67185
100198	0.68695	7.4215	17.622	2.695e-05	0.00023316	H6pd	hexose-6-phosphate dehydrogenase (glucose 1-dehydrogenase)	0.68695
14775	-0.86503	11.032	17.551	2.7969e-05	0.00024147	Gpx1	glutathione peroxidase 1	-0.86503
110213	-0.57086	9.5888	17.515	2.851e-05	0.00024561	Tmbim6	transmembrane BAX inhibitor motif containing 6	-0.57086
59029	0.78212	6.3164	17.451	2.9485e-05	0.00025347	Psmd14	"proteasome (prosome, macropain) 26S subunit, non-ATPase, 14"	0.78212
104174	-0.57256	8.0647	17.421	2.9958e-05	0.00025644	Gldc	glycine decarboxylase	-0.57256
22151	0.96912	7.4864	17.38	3.0598e-05	0.00026137	Tubb2a	"tubulin, beta 2A class IIA"	0.96912
20493	-0.58304	8.7551	17.262	3.2565e-05	0.00027701	Slc10a1	"solute carrier family 10 (sodium/bile acid cotransporter family), member 1"	-0.58304
18105	-0.82575	5.9597	17.117	3.5141e-05	0.00029829	Nqo2	N-ribosyldihydronicotinamide quinone reductase 2	-0.82575
66480	0.576	7.5976	17.106	3.5355e-05	0.00029948	Rpl15	ribosomal protein L15	0.576
22213	0.85353	5.7976	16.926	3.8861e-05	0.00032712	Ube2g2	ubiquitin-conjugating enzyme E2G 2	0.85353
103694	0.83343	6.4005	16.915	3.909e-05	0.00032837	Tmed4	transmembrane p24 trafficking protein 4	0.83343
59010	-0.5566	7.5024	16.869	4.0055e-05	0.00033579	Sqor	sulfide quinone oxidoreductase	-0.5566
100313519	-0.57341	8.846	16.826	4.0961e-05	0.00034267	Snord17	"small nucleolar RNA, C/D box 17"	-0.57341
11773	0.64361	7.1403	16.733	4.3025e-05	0.00035845	Ap2m1	"adaptor-related protein complex 2, mu 1 subunit"	0.64361
30791	0.78459	6.3168	16.728	4.3139e-05	0.00035866	Slc39a1	"solute carrier family 39 (zinc transporter), member 1"	0.78459
209183	-0.8069	5.9353	16.682	4.4197e-05	0.00036671	Gm4756	predicted gene 4756	-0.8069
94284	-0.51467	8.6667	16.592	4.6336e-05	0.00038367	Ugt1a6a	"UDP glucuronosyltransferase 1 family, polypeptide A6A"	-0.51467
75221	0.82286	6.2481	16.559	4.7167e-05	0.00038976	Dpp3	dipeptidylpeptidase 3	0.82286
71760	-0.88972	5.3365	16.502	4.86e-05	0.00040061	Etnppl	ethanolamine phosphate phospholyase	-0.88972
394432	-0.50953	8.5154	16.422	5.0705e-05	0.00041644	Ugt1a7c	"UDP glucuronosyltransferase 1 family, polypeptide A7C"	-0.50953
74156	-0.72382	6.5818	16.367	5.2196e-05	0.00042782	Acot12	acyl-CoA thioesterase 12	-0.72382
19172	0.53569	7.8965	16.351	5.2626e-05	0.00042971	Psmb4	"proteasome (prosome, macropain) subunit, beta type 4"	0.53569
28194	0.50956	8.7398	16.351	5.264e-05	0.00042971	Apon	apolipoprotein N	0.50956
20867	0.70153	6.6599	16.302	5.4008e-05	0.00043999	Stip1	stress-induced phosphoprotein 1	0.70153
19943	0.47559	8.468	16.222	5.6337e-05	0.00045805	Rpl28	ribosomal protein L28	0.47559
68303	0.96019	5.4188	16.172	5.7856e-05	0.00046946	Fam114a1	"family with sequence similarity 114, member A1"	0.96019
12408	-0.5811	7.7469	16.159	5.8236e-05	0.00047065	Cbr1	carbonyl reductase 1	-0.5811
22187	0.53269	8.6565	16.145	5.8672e-05	0.00047323	Ubb	ubiquitin B	0.53269
13681	0.5097	8.5185	16.141	5.8811e-05	0.00047341	Eif4a1	eukaryotic translation initiation factor 4A1	0.5097
241274	0.81206	6.0509	16.045	6.1842e-05	0.00049682	Pnpla7	patatin-like phospholipase domain containing 7	0.81206
68728	0.80581	6.5591	16.007	6.3111e-05	0.00050601	Trp53inp2	transformation related protein 53 inducible nuclear protein 2	0.80581
26961	0.51973	9.8769	15.995	6.3524e-05	0.00050832	Rpl8	ribosomal protein L8	0.51973
209692	-0.7087	6.3875	15.933	6.5614e-05	0.00052401	Dhtkd1	dehydrogenase E1 and transketolase domain containing 1	-0.7087
272428	-0.7335	6.5753	15.908	6.651e-05	0.00053011	Acsm5	acyl-CoA synthetase medium-chain family member 5	-0.7335
320415	-0.52687	7.7103	15.901	6.675e-05	0.00053098	Gchfr	GTP cyclohydrolase I feedback regulator	-0.52687
56348	0.58033	7.335	15.882	6.7421e-05	0.00053527	Hsd17b12	hydroxysteroid (17-beta) dehydrogenase 12	0.58033
54127	0.47444	8.5252	15.87	6.7828e-05	0.00053745	Rps28	ribosomal protein S28	0.47444
18979	-0.59066	9.5059	15.858	6.8282e-05	0.00053894	Pon1	paraoxonase 1	-0.59066
55978	0.82874	6.4263	15.816	6.9802e-05	0.00054879	Ift20	intraflagellar transport 20	0.82874
20454	0.79154	6.6699	15.795	7.0573e-05	0.00055378	St3gal5	"ST3 beta-galactoside alpha-2,3-sialyltransferase 5"	0.79154
394433	-0.51998	9.1159	15.755	7.2095e-05	0.00056463	Ugt1a5	"UDP glucuronosyltransferase 1 family, polypeptide A5"	-0.51998
224897	0.86915	6.0589	15.736	7.2813e-05	0.00056915	Dpp9	dipeptidylpeptidase 9	0.86915
67473	-0.74163	6.1758	15.729	7.3109e-05	0.00057036	Slc47a1	"solute carrier family 47, member 1"	-0.74163
68636	-0.87348	5.3495	15.706	7.397e-05	0.00057597	Fahd1	fumarylacetoacetate hydrolase domain containing 1	-0.87348
19384	0.61578	6.8998	15.695	7.4412e-05	0.0005783	Ran	"RAN, member RAS oncogene family"	0.61578
12462	0.77041	6.2486	15.681	7.498e-05	0.0005816	Cct3	"chaperonin containing Tcp1, subunit 3 (gamma)"	0.77041
66885	-0.79802	5.7136	15.663	7.5695e-05	0.00058602	Acadsb	"acyl-Coenzyme A dehydrogenase, short/branched chain"	-0.79802
69865	-0.63687	6.7493	15.656	7.597e-05	0.00058703	A1cf	APOBEC1 complementation factor	-0.63687
394434	-0.5164	9.0847	15.633	7.6918e-05	0.00059322	Ugt1a9	"UDP glucuronosyltransferase 1 family, polypeptide A9"	-0.5164
21762	0.53451	7.6275	15.618	7.7513e-05	0.00059667	Psmd2	"proteasome (prosome, macropain) 26S subunit, non-ATPase, 2"	0.53451
68180	-0.79426	6.0695	15.603	7.8149e-05	0.00060043	Hyi	hydroxypyruvate isomerase (putative)	-0.79426
75986	-0.62139	7.5358	15.533	8.1068e-05	0.00062093	Agmat	agmatine ureohydrolase (agmatinase)	-0.62139
14630	-0.72427	6.2478	15.532	8.1124e-05	0.00062093	Gclm	"glutamate-cysteine ligase, modifier subunit"	-0.72427
394435	-0.51116	9.0452	15.506	8.2251e-05	0.00062836	Ugt1a6b	"UDP glucuronosyltransferase 1 family, polypeptide A6B"	-0.51116
16880	-0.78123	6.4334	15.495	8.2722e-05	0.00062959	Lifr	LIF receptor alpha	-0.78123
56357	-0.73728	6.2726	15.472	8.3748e-05	0.00063609	Ivd	isovaleryl coenzyme A dehydrogenase	-0.73728
67300	0.55885	7.407	15.469	8.389e-05	0.00063609	Cltc	"clathrin, heavy polypeptide (Hc)"	0.55885
233005	-0.87797	6.1037	15.408	8.6616e-05	0.00065553	Cyp2a22	"cytochrome P450, family 2, subfamily a, polypeptide 22"	-0.87797
12631	0.58891	7.152	15.391	8.7386e-05	0.00065948	Cfl1	"cofilin 1, non-muscle"	0.58891
67427	0.58011	7.364	15.39	8.7463e-05	0.00065948	Rps20	ribosomal protein S20	0.58011
106529	-0.51099	8.4428	15.377	8.8038e-05	0.00066258	Tecr	"trans-2,3-enoyl-CoA reductase"	-0.51099
22236	-0.51033	9.0684	15.239	9.472e-05	0.00071154	Ugt1a2	"UDP glucuronosyltransferase 1 family, polypeptide A2"	-0.51033
18655	0.46811	8.8046	15.232	9.5093e-05	0.00071302	Pgk1	phosphoglycerate kinase 1	0.46811
54150	-0.52221	10.546	15.217	9.5833e-05	0.00071724	Rdh7	retinol dehydrogenase 7	-0.52221
67115	0.51389	8.8328	15.184	9.7538e-05	0.00072865	Rpl14	ribosomal protein L14	0.51389
66058	0.61744	7.0235	15.18	9.7737e-05	0.0007288	Tmem176a	transmembrane protein 176A	0.61744
19982	0.50226	8.0711	15.17	9.8236e-05	0.00073117	Rpl36a	ribosomal protein L36A	0.50226
22238	-0.56756	9.0998	15.165	9.8525e-05	0.00073197	Ugt2b5	"UDP glucuronosyltransferase 2 family, polypeptide B5"	-0.56756
20887	-0.72489	9.5626	15.125	0.0001006	0.000746	Sult1a1	"sulfotransferase family 1A, phenol-preferring, member 1"	-0.72489
110196	0.8635	8.6482	15.106	0.00010163	0.0007523	Fdps	farnesyl diphosphate synthetase	0.8635
14456	0.64886	7.2438	15.08	0.00010305	0.00076144	Gas6	growth arrest specific 6	0.64886
66948	-0.79495	5.7444	15.063	0.000104	0.00076701	Acad8	"acyl-Coenzyme A dehydrogenase family, member 8"	-0.79495
11287	0.63399	11.784	15.016	0.00010659	0.0007847	Pzp	"PZP, alpha-2-macroglobulin like"	0.63399
13664	0.87452	6.0514	14.966	0.00010944	0.00080422	Eif1a	eukaryotic translation initiation factor 1A	0.87452
59022	0.47637	8.0621	14.937	0.00011113	0.00081517	Edf1	endothelial differentiation-related factor 1	0.47637
68292	0.63992	6.9818	14.927	0.00011173	0.00081809	Stt3b	"STT3, subunit of the oligosaccharyltransferase complex, homolog B (S. cerevisiae)"	0.63992
102465258	-0.77303	6.8803	14.92	0.00011217	0.00081983	Mir6516	microRNA 6516	-0.77303
76263	-0.54589	7.6393	14.88	0.00011459	0.00083601	Gstk1	glutathione S-transferase kappa 1	-0.54589
69354	-0.52679	9.3072	14.863	0.00011561	0.00084193	Slc38a4	"solute carrier family 38, member 4"	-0.52679
115485773	-0.54856	8.4711	14.716	0.00012497	0.00090518	Gm25395	"predicted gene, 25395"	-0.54856
20526	-0.6717	7.4198	14.708	0.00012551	0.0009075	Slc2a2	"solute carrier family 2 (facilitated glucose transporter), member 2"	-0.6717
81910	0.61147	6.8536	14.702	0.00012593	0.00090893	Rrbp1	ribosome binding protein 1	0.61147
71755	-0.90943	5.2621	14.595	0.00013327	0.00096013	Dhdh	dihydrodiol dehydrogenase (dimeric)	-0.90943
192653	-0.63833	9.759	14.586	0.00013388	0.00096112	Ttc36	tetratricopeptide repeat domain 36	-0.63833
11433	-0.73187	6.3351	14.571	0.00013498	0.00096729	Acp5	"acid phosphatase 5, tartrate resistant"	-0.73187
68943	-0.52404	7.5671	14.515	0.00013905	0.00099475	Pink1	PTEN induced putative kinase 1	-0.52404
214137	-0.98742	5.1067	14.493	0.00014065	0.0010044	Arhgap29	Rho GTPase activating protein 29	-0.98742
13087	-0.75841	9.1635	14.445	0.00014429	0.001025	Cyp2a5	"cytochrome P450, family 2, subfamily a, polypeptide 5"	-0.75841
68028	0.85243	6.335	14.44	0.0001447	0.0010261	Rpl22l1	ribosomal protein L22 like 1	0.85243
267019	0.65053	6.6787	14.415	0.0001466	0.0010377	Rps15a	ribosomal protein S15A	0.65053
71701	0.82622	5.623	14.399	0.00014789	0.0010438	Pnpt1	polyribonucleotide nucleotidyltransferase 1	0.82622
11364	-0.53323	8.0311	14.398	0.00014798	0.0010438	Acadm	"acyl-Coenzyme A dehydrogenase, medium chain"	-0.53323
15528	0.56944	7.249	14.394	0.0001483	0.0010443	Hspe1	heat shock protein 1 (chaperonin 10)	0.56944
20148	-0.66489	6.9054	14.327	0.00015367	0.0010792	Dhrs3	dehydrogenase/reductase (SDR family) member 3	-0.66489
69806	0.96564	5.2461	14.325	0.00015379	0.0010792	Slc39a11	"solute carrier family 39 (metal ion transporter), member 11"	0.96564
16149	-0.92376	7.3535	14.261	0.0001591	0.0011126	Cd74	"CD74 antigen (invariant polypeptide of major histocompatibility complex, class II antigen-associated)"	-0.92376
14060	-0.47757	7.8081	14.201	0.00016432	0.0011471	F13b	"coagulation factor XIII, beta subunit"	-0.47757
19141	0.74885	7.0175	14.172	0.00016687	0.0011629	Lgmn	legumain	0.74885
54608	-0.77218	6.561	14.09	0.00017424	0.0012122	Abhd2	abhydrolase domain containing 2	-0.77218
67470	-0.83149	6.03	14.046	0.0001784	0.001239	Abcg8	ATP binding cassette subfamily G member 8	-0.83149
100526479	0.44872	8.0743	14.028	0.00018006	0.0012484	Mir3082	microRNA 3082	0.44872
66205	0.45481	9.0135	14.02	0.00018092	0.0012522	Cd302	CD302 antigen	0.45481
57344	0.74795	6.0099	14.016	0.00018128	0.0012526	As3mt	arsenic (+3 oxidation state) methyltransferase	0.74795
109821	0.52111	7.5828	14.012	0.00018168	0.0012532	F11	coagulation factor XI	0.52111
17436	-0.63534	6.6231	13.997	0.00018312	0.001261	Me1	"malic enzyme 1, NADP(+)-dependent, cytosolic"	-0.63534
104721	0.73267	6.1423	13.988	0.00018394	0.0012625	Ddx1	DEAD (Asp-Glu-Ala-Asp) box polypeptide 1	0.73267
66249	0.80217	5.7189	13.988	0.00018396	0.0012625	Pno1	partner of NOB1 homolog	0.80217
12068	0.84941	5.5547	13.958	0.00018696	0.0012787	Bet1	Bet1 golgi vesicular membrane trafficking protein	0.84941
67125	0.43967	8.3999	13.939	0.00018883	0.0012893	Tspan31	tetraspanin 31	0.43967
27632	0.88687	5.5462	13.882	0.00019471	0.0013272	Nelfe	"negative elongation factor complex member E, Rdbp"	0.88687
50908	-0.45928	8.2317	13.803	0.00020298	0.0013813	C1s1	"complement component 1, s subcomponent 1"	-0.45928
28106	0.65156	6.4879	13.753	0.00020846	0.0014162	Mydgf	myeloid derived growth factor	0.65156
97998	-0.83898	5.4341	13.668	0.00021814	0.0014795	Deptor	DEP domain containing MTOR-interacting protein	-0.83898
11757	0.49486	7.6534	13.618	0.000224	0.0015167	Prdx3	peroxiredoxin 3	0.49486
50702	-0.54102	7.2479	13.587	0.00022775	0.0015395	Cfhr1	complement factor H-related 1	-0.54102
67186	0.46937	8.0332	13.524	0.00023557	0.001587	Rplp2	"ribosomal protein, large P2"	0.46937
107766	-0.53587	9.2869	13.489	0.00023995	0.0016138	Haao	"3-hydroxyanthranilate 3,4-dioxygenase"	-0.53587
21376	0.83051	5.6962	13.462	0.00024351	0.001634	Tbrg1	transforming growth factor beta regulated gene 1	0.83051
64008	-0.49905	7.6204	13.46	0.00024376	0.001634	Aqp9	aquaporin 9	-0.49905
225896	-0.4984	7.686	13.422	0.00024864	0.001664	Ubxn1	UBX domain protein 1	-0.4984
16889	-0.47101	8.1345	13.412	0.00025003	0.0016706	Lipa	lysosomal acid lipase A	-0.47101
66979	0.81913	5.5906	13.383	0.0002539	0.0016936	Pole4	"polymerase (DNA-directed), epsilon 4 (p12 subunit)"	0.81913
243371	-0.61542	6.9155	13.324	0.00026201	0.0017449	Lrrc61	leucine rich repeat containing 61	-0.61542
110257	-0.99176	7.4711	13.27	0.00026969	0.0017926	Hba-a2	"hemoglobin alpha, adult chain 2"	-0.99176
67760	0.83902	7.1256	13.267	0.00027006	0.0017926	Slc38a2	"solute carrier family 38, member 2"	0.83902
18553	-0.73488	6.0566	13.264	0.00027052	0.0017927	Pcsk6	proprotein convertase subtilisin/kexin type 6	-0.73488
68077	-0.86157	5.9305	13.218	0.00027735	0.0018349	Nop53	NOP53 ribosome biogenesis factor	-0.86157
19324	0.64031	6.584	13.186	0.00028208	0.0018632	Rab1a	"RAB1A, member RAS oncogene family"	0.64031
20463	-0.55458	7.0587	13.123	0.00029163	0.0019231	Cox7a2l	cytochrome c oxidase subunit 7A2 like	-0.55458
67812	0.73447	6.0814	13.114	0.00029303	0.0019292	Ubxn4	UBX domain protein 4	0.73447
27384	-0.5189	7.3236	13.095	0.00029602	0.0019457	Akr1c13	"aldo-keto reductase family 1, member C13"	-0.5189
104086	-0.49021	8.5178	13.085	0.00029773	0.0019538	Cyp27a1	"cytochrome P450, family 27, subfamily a, polypeptide 1"	-0.49021
66447	-0.73956	6.2577	13.028	0.00030694	0.0020078	Mgst3	microsomal glutathione S-transferase 3	-0.73956
12038	-0.70687	5.9913	13.015	0.00030893	0.0020175	Bche	butyrylcholinesterase	-0.70687
110954	0.53741	10.418	13.006	0.00031043	0.0020241	Rpl10	ribosomal protein L10	0.53741
104303	0.68573	7.1341	12.98	0.0003148	0.0020492	Arl1	ADP-ribosylation factor-like 1	0.68573
67475	0.91678	5.3419	12.965	0.00031729	0.0020621	Ero1lb	ERO1-like beta (S. cerevisiae)	0.91678
433943	-0.81485	5.3168	12.95	0.00031985	0.0020755	Gstm2-ps1	"glutathione S-transferase mu 2 (muscle), pseudogene 1"	-0.81485
20364	-0.59344	6.9312	12.906	0.00032752	0.0021218	Selenow	selenoprotein W	-0.59344
15115	0.72972	6.1904	12.891	0.00033011	0.0021335	Hars	histidyl-tRNA synthetase	0.72972
67248	0.52444	7.7944	12.89	0.00033038	0.0021335	Rpl39	ribosomal protein L39	0.52444
270106	0.46263	8.1258	12.866	0.00033459	0.0021572	Rpl13	ribosomal protein L13	0.46263
27421	-0.62521	6.5393	12.834	0.00034045	0.0021916	Abcc6	"ATP-binding cassette, sub-family C (CFTR/MRP), member 6"	-0.62521
56316	0.48543	7.5019	12.801	0.00034651	0.00222	Ggcx	gamma-glutamyl carboxylase	0.48543
67432	-0.53253	7.2598	12.776	0.00035115	0.0022461	Hoga1	4-hydroxy-2-oxoglutarate aldolase 1	-0.53253
68836	0.6231	6.9319	12.768	0.0003526	0.0022487	Mrpl52	mitochondrial ribosomal protein L52	0.6231
19946	0.55837	7.206	12.768	0.00035266	0.0022487	Rpl30	ribosomal protein L30	0.55837
54636	-0.73502	6.4745	12.744	0.00035722	0.0022658	Wdr45	WD repeat domain 45	-0.73502
20091	0.48704	9.6022	12.733	0.00035929	0.0022695	Rps3a1	ribosomal protein S3A1	0.48704
67945	0.5253	9.2964	12.709	0.00036386	0.0022948	Rpl41	ribosomal protein L41	0.5253
394436	-0.49702	9.5136	12.677	0.00037024	0.0023314	Ugt1a1	"UDP glucuronosyltransferase 1 family, polypeptide A1"	-0.49702
16668	0.92979	8.9331	12.64	0.00037753	0.0023737	Krt18	keratin 18	0.92979
14873	-0.70054	5.9353	12.623	0.00038093	0.0023913	Gsto1	glutathione S-transferase omega 1	-0.70054
56529	0.84068	5.4915	12.591	0.00038771	0.0024301	Sec11a	"SEC11 homolog A, signal peptidase complex subunit"	0.84068
14194	0.57407	7.5442	12.558	0.00039458	0.0024693	Fh1	fumarate hydratase 1	0.57407
667279	0.45461	7.8983	12.524	0.00040173	0.0025102	Rps2-ps10	"ribosomal protein S2, pseudogene 10"	0.45461
72027	-0.83626	5.5174	12.475	0.00041244	0.0025692	Slc39a4	"solute carrier family 39 (zinc transporter), member 4"	-0.83626
12453	-0.57349	6.6599	12.47	0.00041351	0.0025719	Ccni	cyclin I	-0.57349
12039	-0.55727	7.0623	12.459	0.00041591	0.0025829	Bckdha	"branched chain ketoacid dehydrogenase E1, alpha polypeptide"	-0.55727
319625	-0.66329	6.1802	12.425	0.00042353	0.0026221	Galm	galactose mutarotase	-0.66329
100034726	0.66167	6.7025	12.353	0.00044017	0.00272	Gm15772	predicted gene 15772	0.66167
66489	0.49417	7.9844	12.257	0.00046348	0.0028488	Rpl35	ribosomal protein L35	0.49417
60599	0.85283	5.9836	12.256	0.00046367	0.0028488	Trp53inp1	transformation related protein 53 inducible nuclear protein 1	0.85283
69920	0.63979	6.8578	12.207	0.00047613	0.002921	Polr2i	polymerase (RNA) II (DNA directed) polypeptide I	0.63979
18030	0.85685	5.2847	12.154	0.00048989	0.002995	Nfil3	"nuclear factor, interleukin 3, regulated"	0.85685
109129	0.55012	7.0663	12.153	0.00048997	0.002995	Mmadhc	"methylmalonic aciduria (cobalamin deficiency) cblD type, with homocystinuria"	0.55012
67097	0.44514	7.8996	12.147	0.00049176	0.0029987	Rps10	ribosomal protein S10	0.44514
20085	0.57253	6.9397	12.124	0.00049773	0.0030226	Rps19	ribosomal protein S19	0.57253
13063	0.71175	5.9292	12.123	0.00049792	0.0030226	Cycs	"cytochrome c, somatic"	0.71175
20502	-0.82644	5.3329	12.115	0.00050018	0.0030318	Slc16a2	"solute carrier family 16 (monocarboxylic acid transporters), member 2"	-0.82644
13098	-0.4913	10.404	12.097	0.00050515	0.0030533	Cyp2c39	"cytochrome P450, family 2, subfamily c, polypeptide 39"	-0.4913
57294	0.63504	9.8207	12.096	0.00050524	0.0030533	Rps27	ribosomal protein S27	0.63504
102465557	-0.492	7.5055	12.048	0.00051853	0.0031243	Mir6925	microRNA 6925	-0.492
15235	0.44068	8.3128	12.041	0.00052047	0.0031254	Mst1	macrophage stimulating 1 (hepatocyte growth factor-like)	0.44068
93732	0.49941	7.689	12.04	0.00052081	0.0031254	Acox2	"acyl-Coenzyme A oxidase 2, branched chain"	0.49941
12266	0.73714	13.784	12.037	0.00052166	0.0031254	C3	complement component 3	0.73714
68347	-0.4625	7.5661	12.036	0.0005218	0.0031254	Mettl26	methyltransferase like 26	-0.4625
117198	0.707	6.1074	12.032	0.00052305	0.0031282	Ivns1abp	influenza virus NS1A binding protein	0.707
394430	-0.53424	9.3098	12.02	0.00052635	0.0031417	Ugt1a10	"UDP glycosyltransferase 1 family, polypeptide A10"	-0.53424
13601	-0.65992	6.7952	12.018	0.00052685	0.0031417	Ecm1	extracellular matrix protein 1	-0.65992
19156	-0.4516	8.9524	12.012	0.00052868	0.003148	Psap	prosaposin	-0.4516
207781	-0.66951	6.0517	11.976	0.00053902	0.0032001	C2cd2	C2 calcium-dependent domain containing 2	-0.66951
15486	-0.49186	7.5633	11.966	0.00054166	0.0032111	Hsd17b2	hydroxysteroid (17-beta) dehydrogenase 2	-0.49186
22370	0.57301	11.838	11.95	0.00054648	0.0032349	Vtn	vitronectin	0.57301
57296	0.5541	7.1029	11.931	0.00055201	0.0032629	Psmd8	"proteasome (prosome, macropain) 26S subunit, non-ATPase, 8"	0.5541
14756	-0.56053	7.2603	11.898	0.0005619	0.0033128	Gpld1	glycosylphosphatidylinositol specific phospholipase D1	-0.56053
109620	-0.83467	5.2076	11.898	0.00056209	0.0033128	Dsp	desmoplakin	-0.83467
100102	0.76077	6.4109	11.847	0.00057759	0.0033992	Pcsk9	proprotein convertase subtilisin/kexin type 9	0.76077
13850	-0.58458	9.2016	11.831	0.00058259	0.0034237	Ephx2	"epoxide hydrolase 2, cytoplasmic"	-0.58458
53415	-0.69402	6.0432	11.801	0.00059189	0.0034633	Htatip2	HIV-1 Tat interactive protein 2	-0.69402
71667	0.74558	6.001	11.789	0.00059595	0.0034719	Tmem248	transmembrane protein 248	0.74558
50907	0.70981	5.9042	11.764	0.00060372	0.0035121	Preb	prolactin regulatory element binding	0.70981
56374	-0.42231	8.1329	11.686	0.00062986	0.0036537	Tmem59	transmembrane protein 59	-0.42231
20787	-0.53068	7.093	11.677	0.00063277	0.0036653	Srebf1	sterol regulatory element binding transcription factor 1	-0.53068
104444	0.71089	5.6915	11.674	0.00063391	0.0036658	Rexo2	RNA exonuclease 2	0.71089
14073	-0.69008	5.6827	11.671	0.00063465	0.0036658	Faah	fatty acid amide hydrolase	-0.69008
268449	0.44431	9.1798	11.655	0.00064035	0.0036894	Rpl23a	ribosomal protein L23A	0.44431
105246912	-0.62493	6.1941	11.654	0.00064057	0.0036894	Gm42109	"predicted gene, 42109"	-0.62493
13124	-0.71861	7.4682	11.623	0.00065148	0.0037434	Cyp8b1	"cytochrome P450, family 8, subfamily b, polypeptide 1"	-0.71861
20054	0.41625	9.2965	11.622	0.00065178	0.0037434	Rps15	ribosomal protein S15	0.41625
12469	0.46579	7.6521	11.563	0.00067287	0.0038535	Cct8	"chaperonin containing Tcp1, subunit 8 (theta)"	0.46579
12583	-0.53765	10.919	11.549	0.0006779	0.0038769	Cdo1	"cysteine dioxygenase 1, cytosolic"	-0.53765
18024	-0.98628	4.758	11.536	0.00068258	0.0038938	Nfe2l2	"nuclear factor, erythroid derived 2, like 2"	-0.98628
227696	-0.6601	5.9845	11.534	0.00068338	0.0038938	Phyhd1	phytanoyl-CoA dioxygenase domain containing 1	-0.6601
68465	-0.42545	8.0641	11.533	0.00068375	0.0038938	Adipor2	adiponectin receptor 2	-0.42545
235623	-0.77279	5.4389	11.487	0.00070083	0.0039855	Scap	SREBF chaperone	-0.77279
20338	0.65991	7.0111	11.441	0.00071845	0.0040731	Sel1l	sel-1 suppressor of lin-12-like (C. elegans)	0.65991
11409	-0.44954	7.7497	11.439	0.00071926	0.0040731	Acads	"acyl-Coenzyme A dehydrogenase, short chain"	-0.44954
100628611	-0.92506	7.2155	11.417	0.00072778	0.0041156	Mir5107	microRNA 5107	-0.92506
73166	-0.4784	7.441	11.408	0.00073119	0.0041291	Tm7sf2	transmembrane 7 superfamily member 2	-0.4784
67758	-0.42355	8.9505	11.353	0.00075311	0.0042411	Aadac	arylacetamide deacetylase	-0.42355
19896	0.44043	7.967	11.35	0.00075432	0.004242	Rpl10a	ribosomal protein L10A	0.44043
52331	0.76356	5.572	11.343	0.00075713	0.0042519	Stbd1	starch binding domain 1	0.76356
71724	-0.57164	6.8216	11.307	0.00077226	0.0043309	Aox3	aldehyde oxidase 3	-0.57164
20084	0.42172	8.9829	11.301	0.00077484	0.0043393	Rps18	ribosomal protein S18	0.42172
68966	0.7105	6.2112	11.281	0.00078322	0.0043802	Ngdn	"neuroguidin, EIF4E binding protein"	0.7105
19951	0.43943	9.1058	11.261	0.00079161	0.004421	Rpl32	ribosomal protein L32	0.43943
53382	0.58974	6.775	11.207	0.0008148	0.004526	Txnl1	thioredoxin-like 1	0.58974
14148	-0.74549	5.5341	11.199	0.00081842	0.0045395	Fdx1	ferredoxin 1	-0.74549
76184	-0.43889	7.7404	11.102	0.00086255	0.0047711	Abca6	"ATP-binding cassette, sub-family A (ABC1), member 6"	-0.43889
13437	0.70705	6.4096	11.069	0.0008779	0.0048452	Dnpep	aspartyl aminopeptidase	0.70705
22214	-0.91673	4.8783	11.068	0.00087833	0.0048452	Ube2h	ubiquitin-conjugating enzyme E2H	-0.91673
102632251	-0.77781	5.3451	11.063	0.00088057	0.0048509	Gm16143	predicted gene 16143	-0.77781
14132	-0.4843	7.6864	11.059	0.00088237	0.0048542	Fcgrt	"Fc receptor, IgG, alpha chain transporter"	-0.4843
69834	-0.71997	5.6497	11.054	0.00088518	0.0048631	Rab43	"RAB43, member RAS oncogene family"	-0.71997
72535	-0.68612	5.9848	11.023	0.00089972	0.0049363	Aldh1b1	"aldehyde dehydrogenase 1 family, member B1"	-0.68612
18674	0.5025	7.3289	10.973	0.0009245	0.0050585	Slc25a3	"solute carrier family 25 (mitochondrial carrier, phosphate carrier), member 3"	0.5025
66475	0.49901	8.6837	10.929	0.00094665	0.0051627	Rps23	ribosomal protein S23	0.49901
76646	0.71542	6.0139	10.928	0.00094737	0.0051627	Wdr38	WD repeat domain 38	0.71542
75785	-0.98647	4.842	10.887	0.0009686	0.0052713	Klhl24	kelch-like 24	-0.98647
227399	0.96333	4.8026	10.882	0.00097088	0.0052766	Ppip5k2	diphosphoinositol pentakisphosphate kinase 2	0.96333
66193	-0.92189	4.889	10.852	0.00098708	0.0053575	Pithd1	PITH (C-terminal proteasome-interacting domain of thioredoxin-like) domain containing 1	-0.92189
19981	0.37884	9.2155	10.794	0.0010183	0.0055046	Rpl37a	ribosomal protein L37a	0.37884
11928	0.45049	7.7907	10.748	0.0010439	0.005628	Atp1a1	"ATPase, Na+/K+ transporting, alpha 1 polypeptide"	0.45049
12870	0.4208	9.8853	10.72	0.0010601	0.0057003	Cp	ceruloplasmin	0.4208
18938	0.74422	5.3933	10.689	0.0010775	0.0057864	Ppp1r14b	"protein phosphatase 1, regulatory inhibitor subunit 14B"	0.74422
11972	0.55301	6.8053	10.676	0.0010852	0.00582	Atp6v0d1	"ATPase, H+ transporting, lysosomal V0 subunit D1"	0.55301
223697	-0.96067	5.0144	10.673	0.0010872	0.0058228	Sun2	Sad1 and UNC84 domain containing 2	-0.96067
56095	0.74369	5.5349	10.652	0.0010997	0.0058761	Ftsj3	FtsJ RNA methyltransferase homolog 3 (E. coli)	0.74369
20044	0.57789	9.1237	10.651	0.0011	0.0058761	Rps14	ribosomal protein S14	0.57789
20005	0.4129	8.5262	10.637	0.0011082	0.0059119	Rpl9	ribosomal protein L9	0.4129
217337	0.64949	6.2177	10.62	0.0011188	0.0059605	Srp68	signal recognition particle 68	0.64949
14263	0.72253	7.2144	10.555	0.0011586	0.0061643	Fmo5	flavin containing monooxygenase 5	0.72253
30956	0.58909	8.2507	10.551	0.0011611	0.0061699	Aass	aminoadipate-semialdehyde synthase	0.58909
13506	-0.83352	5.1568	10.548	0.0011632	0.0061726	Dsc2	desmocollin 2	-0.83352
77300	0.86313	4.9412	10.535	0.0011712	0.006207	Raph1	Ras association (RalGDS/AF-6) and pleckstrin homology domains 1	0.86313
22381	0.7379	5.5774	10.53	0.0011743	0.0062152	Tceal9	transcription elongation factor A like 9	0.7379
75578	-0.61052	6.2226	10.512	0.0011862	0.0062698	Fggy	FGGY carbohydrate kinase domain containing	-0.61052
100379145	-0.85599	5.272	10.509	0.0011877	0.0062698	Snora23	"small nucleolar RNA, H/ACA box 23"	-0.85599
69574	-0.52815	7.4894	10.502	0.0011927	0.0062879	Cmbl	carboxymethylenebutenolidase-like (Pseudomonas)	-0.52815
20090	0.44038	10.313	10.478	0.0012082	0.0063616	Rps29	ribosomal protein S29	0.44038
74129	-0.43252	8.4765	10.428	0.0012413	0.0065186	Dmgdh	dimethylglycine dehydrogenase precursor	-0.43252
17025	0.47466	9.0824	10.42	0.0012467	0.0065304	Alad	"aminolevulinate, delta-, dehydratase"	0.47466
56720	0.55381	9.5579	10.404	0.0012571	0.0065764	Tdo2	"tryptophan 2,3-dioxygenase"	0.55381
102465886	0.6033	6.3502	10.389	0.001268	0.0066161	Mir8094	microRNA 8094	0.6033
107358	0.54193	6.9297	10.372	0.0012798	0.0066689	Tm9sf3	transmembrane 9 superfamily member 3	0.54193
19125	-0.81597	6.6388	10.368	0.0012819	0.0066715	Prodh	proline dehydrogenase	-0.81597
14790	-0.73057	5.4294	10.355	0.0012914	0.0067122	Grcc10	"gene rich cluster, C10 gene"	-0.73057
19899	0.4266	7.8287	10.331	0.0013085	0.0067922	Rpl18	ribosomal protein L18	0.4266
66661	0.65261	5.9315	10.245	0.0013707	0.0071064	Srp72	signal recognition particle 72	0.65261
211548	0.77141	5.4768	10.226	0.0013851	0.0071715	Nomo1	nodal modulator 1	0.77141
18263	0.59928	6.6298	10.2	0.0014048	0.0072642	Odc1	"ornithine decarboxylase, structural 1"	0.59928
74155	0.74066	8.9507	10.181	0.0014192	0.0073281	Errfi1	ERBB receptor feedback inhibitor 1	0.74066
17837	-0.81158	5.4779	10.179	0.0014207	0.0073281	Mug2	murinoglobulin 2	-0.81158
52815	0.71104	5.6787	10.175	0.0014234	0.0073325	Ldhd	lactate dehydrogenase D	0.71104
213760	0.78724	5.2513	10.171	0.0014267	0.0073404	Prepl	prolyl endopeptidase-like	0.78724
66868	-0.5062	6.7986	10.124	0.0014637	0.0075209	Mfsd1	major facilitator superfamily domain containing 1	-0.5062
21428	0.65597	5.8053	10.121	0.0014661	0.0075238	Mlx	MAX-like protein X	0.65597
107652	0.77969	5.2652	10.094	0.0014878	0.0076253	Uap1	UDP-N-acetylglucosamine pyrophosphorylase 1	0.77969
231225	-0.6883	5.7027	10.088	0.0014925	0.0076397	Tapt1	transmembrane anterior posterior transformation 1	-0.6883
69048	0.99188	4.8551	10.066	0.0015101	0.0077201	Slc30a5	"solute carrier family 30 (zinc transporter), member 5"	0.99188
269523	0.38969	8.3234	10.035	0.0015363	0.0078341	Vcp	valosin containing protein	0.38969
213827	0.76587	5.3597	9.9976	0.0015674	0.007973	Arcn1	archain 1	0.76587
76429	0.63283	5.9373	9.9939	0.0015706	0.007979	Lhpp	phospholysine phosphohistidine inorganic pyrophosphate phosphatase	0.63283
21767	-0.63517	5.9948	9.9863	0.0015771	0.008002	Tex264	testis expressed gene 264	-0.63517
17855	0.71331	5.9739	9.9833	0.0015796	0.008005	Mvk	mevalonate kinase	0.71331
64294	0.64829	6.1564	9.9621	0.0015979	0.0080875	Itm2c	integral membrane protein 2C	0.64829
103140	-0.60473	6.1865	9.9276	0.0016282	0.0082304	Gstt3	"glutathione S-transferase, theta 3"	-0.60473
50783	0.80905	5.1257	9.9184	0.0016363	0.0082611	Lsm4	"LSM4 homolog, U6 small nuclear RNA and mRNA degradation associated"	0.80905
319800	-0.64406	6.1303	9.9147	0.0016397	0.0082677	Slc22a30	"solute carrier family 22, member 30"	-0.64406
231670	-0.83858	5.2151	9.8989	0.0016538	0.0083286	Fbxo21	F-box protein 21	-0.83858
13089	-0.5661	8.0266	9.8814	0.0016696	0.0083977	Cyp2b13	"cytochrome P450, family 2, subfamily b, polypeptide 13"	-0.5661
67998	-0.6428	5.7311	9.863	0.0016863	0.0084714	Retreg3	reticulophagy regulator family member 3	-0.6428
15505	0.76495	5.0643	9.8576	0.0016913	0.0084859	Hsph1	heat shock 105kDa/110kDa protein 1	0.76495
240327	-0.62992	5.7958	9.8518	0.0016966	0.0085021	Gm4951	predicted gene 4951	-0.62992
20115	0.4701	8.6959	9.842	0.0017057	0.008537	Rps7	ribosomal protein S7	0.4701
12818	-0.67221	5.6326	9.8371	0.0017103	0.0085493	Col14a1	"collagen, type XIV, alpha 1"	-0.67221
77963	0.69593	5.7238	9.8156	0.0017303	0.0086389	Hook1	hook microtubule tethering protein 1	0.69593
76846	0.38072	8.4497	9.807	0.0017385	0.0086687	Rps9	ribosomal protein S9	0.38072
109901	-0.77402	5.023	9.7787	0.0017654	0.0087925	Cela1	"chymotrypsin-like elastase family, member 1"	-0.77402
236293	-0.72698	5.4349	9.7736	0.0017703	0.008806	Slc22a29	solute carrier family 22. member 29	-0.72698
434121	-0.85007	4.8891	9.7568	0.0017866	0.0088672	Sult2a4	"sulfotransferase family 2A, dehydroepiandrosterone (DHEA)-preferring, member 4"	-0.85007
13112	-0.65073	9.4158	9.7564	0.001787	0.0088672	Cyp3a11	"cytochrome P450, family 3, subfamily a, polypeptide 11"	-0.65073
75761	-0.49667	6.8063	9.7182	0.0018245	0.0090313	Apol7a	apolipoprotein L 7a	-0.49667
19387	0.61127	6.152	9.7136	0.0018291	0.0090426	Rangap1	RAN GTPase activating protein 1	0.61127
353502	-0.70879	5.3739	9.6661	0.001877	0.0092682	Hcfc1r1	host cell factor C1 regulator 1 (XPO1-dependent)	-0.70879
93684	0.54576	6.4698	9.6602	0.0018831	0.0092869	Selenof	selenoprotein F	0.54576
102638818	-0.95836	7.4484	9.6414	0.0019024	0.0093706	Gm26697	"predicted gene, 26697"	-0.95836
26445	0.47305	7.1823	9.6287	0.0019156	0.0094246	Psmb2	"proteasome (prosome, macropain) subunit, beta type 2"	0.47305
21452	-0.48531	7.1326	9.5752	0.0019723	0.0096915	Tcn2	transcobalamin 2	-0.48531
66320	0.57843	6.2858	9.5613	0.0019872	0.0097529	Tmem208	transmembrane protein 208	0.57843
67680	-0.40324	7.8987	9.5337	0.0020174	0.0098891	Sdhb	"succinate dehydrogenase complex, subunit B, iron sulfur (Ip)"	-0.40324
12944	0.53063	7.3417	9.5201	0.0020324	0.0099505	Crp	"C-reactive protein, pentraxin-related"	0.53063
192136	-0.91666	4.6695	9.5136	0.0020396	0.0099737	Sugct	succinyl-CoA glutarate-CoA transferase	-0.91666
27058	0.83356	5.0503	9.4485	0.0021132	0.010321	Srp9	signal recognition particle 9	0.83356
103161	0.40661	10.174	9.4192	0.0021473	0.010475	Apof	apolipoprotein F	0.40661
20333	0.83585	5.1056	9.4069	0.0021617	0.010533	Sec22b	"SEC22 homolog B, vesicle trafficking protein"	0.83585
58875	-0.59489	5.9789	9.3571	0.0022213	0.01081	Hibadh	3-hydroxyisobutyrate dehydrogenase	-0.59489
23991	0.53388	6.551	9.3431	0.0022383	0.01088	Cib1	calcium and integrin binding 1 (calmyrin)	0.53388
21937	0.5703	6.4049	9.3405	0.0022415	0.010882	Tnfrsf1a	"tumor necrosis factor receptor superfamily, member 1a"	0.5703
54610	0.96671	4.5946	9.3272	0.0022578	0.010936	Tbc1d8	"TBC1 domain family, member 8"	0.96671
22235	-0.60331	6.0682	9.3262	0.002259	0.010936	Ugdh	UDP-glucose dehydrogenase	-0.60331
66448	0.6087	6.1721	9.3248	0.0022607	0.010936	Mrpl20	mitochondrial ribosomal protein L20	0.6087
13119	0.79031	9.4449	9.3034	0.0022873	0.011052	Cyp4a14	"cytochrome P450, family 4, subfamily a, polypeptide 14"	0.79031
51798	-0.43308	9.1763	9.295	0.0022979	0.011089	Ech1	"enoyl coenzyme A hydratase 1, peroxisomal"	-0.43308
68953	0.38556	7.9335	9.2849	0.0023105	0.011137	Chmp2a	charged multivesicular body protein 2A	0.38556
110095	-0.41069	7.4726	9.2737	0.0023247	0.011181	Pygl	liver glycogen phosphorylase	-0.41069
56424	0.50229	6.6008	9.2733	0.0023251	0.011181	Stub1	STIP1 homology and U-Box containing protein 1	0.50229
100038464	-0.85443	5.3503	9.2465	0.0023595	0.011333	Gm15441	predicted gene 15441	-0.85443
67073	-0.77355	5.2363	9.2389	0.0023693	0.011367	Pi4k2b	phosphatidylinositol 4-kinase type 2 beta	-0.77355
66968	0.80617	6.1888	9.2296	0.0023814	0.011411	Plin5	perilipin 5	0.80617
69202	-0.43549	7.6317	9.2214	0.002392	0.011448	Ptms	parathymosin	-0.43549
12468	0.59914	5.919	9.2061	0.0024121	0.011531	Cct7	"chaperonin containing Tcp1, subunit 7 (eta)"	0.59914
66483	0.8523	7.9237	9.1851	0.0024399	0.01165	Rpl36al	ribosomal protein L36A-like	0.8523
102632602	-0.79686	6.3933	9.1809	0.0024456	0.01165	Gm16553	predicted gene 16553	-0.79686
11951	0.49997	6.6608	9.1733	0.0024557	0.011684	Atp5g1	"ATP synthase, H+ transporting, mitochondrial F0 complex, subunit C1 (subunit 9)"	0.49997
109652	-0.60785	5.8311	9.1135	0.0025373	0.01205	Acy1	aminoacylase 1	-0.60785
116852	-0.41382	7.8542	9.1125	0.0025387	0.01205	Akr1c20	"aldo-keto reductase family 1, member C20"	-0.41382
13370	-0.9009	4.5876	9.1105	0.0025415	0.01205	Dio1	"deiodinase, iodothyronine, type I"	-0.9009
13478	0.89385	4.8369	9.0972	0.00256	0.012123	Dpagt1	dolichyl-phosphate (UDP-N-acetylglucosamine) acetylglucosaminephosphotransferase 1 (GlcNAc-1-P transferase)	0.89385
57377	0.65365	5.9898	9.0897	0.0025705	0.012134	Mogs	mannosyl-oligosaccharide glucosidase	0.65365
13609	-0.61672	5.5895	9.0897	0.0025706	0.012134	S1pr1	sphingosine-1-phosphate receptor 1	-0.61672
56462	-0.53361	6.3689	9.0892	0.0025713	0.012134	Mtch1	mitochondrial carrier 1	-0.53361
11890	-0.3725	8.2866	9.0753	0.0025909	0.012212	Asgr2	asialoglycoprotein receptor 2	-0.3725
66431	-0.92976	4.6933	9.0661	0.0026039	0.012259	Oxld1	oxidoreductase like domain containing 1	-0.92976
56448	-0.51328	6.7554	9.0411	0.0026398	0.012414	Cyp2d22	"cytochrome P450, family 2, subfamily d, polypeptide 22"	-0.51328
13109	-0.53998	9.2272	9.0321	0.0026528	0.012461	Cyp2j5	"cytochrome P450, family 2, subfamily j, polypeptide 5"	-0.53998
71985	-0.83911	4.9326	9.0218	0.0026678	0.012517	Acad10	"acyl-Coenzyme A dehydrogenase family, member 10"	-0.83911
15108	-0.451	7.3471	9.019	0.0026719	0.012522	Hsd17b10	hydroxysteroid (17-beta) dehydrogenase 10	-0.451
23997	0.59854	6.6054	8.9521	0.0027715	0.012973	Psmd13	"proteasome (prosome, macropain) 26S subunit, non-ATPase, 13"	0.59854
52469	0.47996	6.807	8.9399	0.0027901	0.013045	Coa3	cytochrome C oxidase assembly factor 3	0.47996
72621	0.78947	5.0472	8.9371	0.0027944	0.01305	Pdzd11	PDZ domain containing 11	0.78947
56040	0.40176	10.65	8.9145	0.0028291	0.013197	Rplp1	"ribosomal protein, large, P1"	0.40176
67671	0.40001	9.7388	8.9069	0.0028409	0.013237	Rpl38	ribosomal protein L38	0.40001
24068	0.69166	5.3746	8.8975	0.0028557	0.013281	Sra1	steroid receptor RNA activator 1	0.69166
380712	-0.69211	6.2363	8.8967	0.0028569	0.013281	Tlcd2	TLC domain containing 2	-0.69211
64685	-0.69161	5.3138	8.8783	0.0028857	0.013399	Nmi	N-myc (and STAT) interactor	-0.69161
100503605	-0.86974	10.268	8.8554	0.0029223	0.013554	Hbb-bs	"hemoglobin, beta adult s chain"	-0.86974
22433	0.45957	7.1639	8.8499	0.0029311	0.013579	Xbp1	X-box binding protein 1	0.45957
19921	0.3531	9.683	8.8448	0.0029392	0.013601	Rpl19	ribosomal protein L19	0.3531
192169	0.66227	5.5715	8.8297	0.0029637	0.013698	Ufsp2	UFM1-specific peptidase 2	0.66227
53895	0.52728	6.4778	8.823	0.0029746	0.013734	Clpp	caseinolytic mitochondrial matrix peptidase proteolytic subunit	0.52728
270066	0.76195	5.2784	8.7931	0.0030237	0.013928	Slc35e1	"solute carrier family 35, member E1"	0.76195
77583	-0.86368	4.8146	8.7553	0.003087	0.014204	Notum	notum palmitoleoyl-protein carboxylesterase	-0.86368
18521	-0.49335	6.7371	8.7354	0.0031209	0.014344	Pcbp2	poly(rC) binding protein 2	-0.49335
29869	-0.6878	5.3051	8.7241	0.0031404	0.014416	Ulk2	unc-51 like kinase 2	-0.6878
73724	-0.57454	6.246	8.7132	0.0031591	0.014486	Mcee	methylmalonyl CoA epimerase	-0.57454
56382	-0.60385	5.7931	8.6986	0.0031846	0.014581	Rab9	"RAB9, member RAS oncogene family"	-0.60385
110821	-0.57636	5.9862	8.6972	0.003187	0.014581	Pcca	"propionyl-Coenzyme A carboxylase, alpha polypeptide"	-0.57636
667951	-0.48331	9.2209	8.6926	0.003195	0.014601	Gm8893	predicted gene 8893	-0.48331
67281	0.40141	7.8389	8.6781	0.0032205	0.014701	Rpl37	ribosomal protein L37	0.40141
67184	-0.38578	7.5779	8.6662	0.0032417	0.014769	Ndufa13	NADH:ubiquinone oxidoreductase subunit A13	-0.38578
11305	-0.79854	4.8596	8.6656	0.0032427	0.014769	Abca2	"ATP-binding cassette, sub-family A (ABC1), member 2"	-0.79854
56494	0.5575	6.2836	8.6468	0.0032763	0.014889	Gosr2	golgi SNAP receptor complex member 2	0.5575
11668	-0.69968	7.3678	8.6446	0.0032803	0.01489	Aldh1a1	"aldehyde dehydrogenase family 1, subfamily A1"	-0.69968
665155	0.93856	4.6156	8.6292	0.0033083	0.015	Srp54b	signal recognition particle 54B	0.93856
192193	0.46624	7.0756	8.6028	0.0033564	0.015201	Edem1	"ER degradation enhancer, mannosidase alpha-like 1"	0.46624
227298	-0.46051	7.0276	8.5861	0.0033874	0.015308	Retreg2	reticulophagy regulator family member 2	-0.46051
54326	-0.38381	8.6306	8.5833	0.0033927	0.015314	Elovl2	"elongation of very long chain fatty acids (FEN1/Elo2, SUR4/Elo3, yeast)-like 2"	-0.38381
100316682	-0.48694	7.3514	8.5605	0.0034353	0.015489	Mir1892	microRNA 1892	-0.48694
11808	0.837	11.391	8.5566	0.0034427	0.015506	Apoa4	apolipoprotein A-IV	0.837
15078	-0.44558	6.9849	8.5347	0.0034844	0.015676	H3f3a	H3.3 histone A	-0.44558
68352	-0.45952	7.2164	8.5254	0.0035023	0.015739	Aspdh	aspartate dehydrogenase domain containing	-0.45952
18245	-0.34505	8.6735	8.5181	0.0035163	0.015784	Oaz1	ornithine decarboxylase antizyme 1	-0.34505
18174	0.90925	4.7403	8.4933	0.0035646	0.015984	Slc11a2	"solute carrier family 11 (proton-coupled divalent metal ion transporters), member 2"	0.90925
224530	-0.39215	8.4539	8.4858	0.0035793	0.016032	Acat3	acetyl-Coenzyme A acetyltransferase 3	-0.39215
74159	-0.55448	6.1284	8.4711	0.0036084	0.016144	Acbd5	acyl-Coenzyme A binding domain containing 5	-0.55448
11958	-0.42018	9.0639	8.4417	0.0036671	0.016388	Atp5k	"ATP synthase, H+ transporting, mitochondrial F1F0 complex, subunit E"	-0.42018
106648	-0.50655	6.7638	8.4299	0.0036911	0.016478	Cyp4f15	"cytochrome P450, family 4, subfamily f, polypeptide 15"	-0.50655
14667	-0.80874	4.8553	8.4204	0.0037104	0.016534	Gm2a	GM2 ganglioside activator protein	-0.80874
208624	0.91503	4.561	8.4197	0.0037118	0.016534	Alg3	"asparagine-linked glycosylation 3 (alpha-1,3-mannosyltransferase)"	0.91503
75552	-0.53596	6.6142	8.3967	0.003759	0.016726	Paqr9	progestin and adipoQ receptor family member IX	-0.53596
21817	0.52618	6.8403	8.3804	0.003793	0.016847	Tgm2	"transglutaminase 2, C polypeptide"	0.52618
107508	0.6339	5.6174	8.3796	0.0037946	0.016847	Eprs	glutamyl-prolyl-tRNA synthetase	0.6339
245828	0.55688	6.1014	8.3623	0.0038309	0.016989	Trappc1	trafficking protein particle complex 1	0.55688
102635191	0.8207	4.8189	8.349	0.0038591	0.017096	Gm16573	predicted gene 16573	0.8207
14412	-0.41279	7.3079	8.3416	0.0038748	0.017147	Slc6a13	"solute carrier family 6 (neurotransmitter transporter, GABA), member 13"	-0.41279
22375	0.89798	4.7894	8.314	0.003934	0.01737	Wars	tryptophanyl-tRNA synthetase	0.89798
68436	0.4055	7.6612	8.2962	0.0039727	0.017488	Rpl34	ribosomal protein L34	0.4055
72029	0.64854	5.592	8.296	0.0039734	0.017488	Cnpy3	canopy FGF signaling regulator 3	0.64854
100042814	0.7759	8.8556	8.2958	0.0039736	0.017488	Apol7d	apolipoprotein L 7d	0.7759
23945	-0.61906	5.9034	8.2835	0.0040007	0.017588	Mgll	monoglyceride lipase	-0.61906
20104	0.39413	8.86	8.2555	0.004063	0.017843	Rps6	ribosomal protein S6	0.39413
16561	-0.65355	5.4752	8.2477	0.0040805	0.0179	Kif1b	kinesin family member 1B	-0.65355
23874	0.59869	5.8018	8.2442	0.0040881	0.017914	Farsb	"phenylalanyl-tRNA synthetase, beta subunit"	0.59869
16783	-0.33161	9.1435	8.219	0.0041454	0.018127	Lamp1	lysosomal-associated membrane protein 1	-0.33161
18408	0.56738	7.2444	8.2189	0.0041455	0.018127	Slc25a15	"solute carrier family 25 (mitochondrial carrier ornithine transporter), member 15"	0.56738
71706	-0.61079	5.4468	8.2124	0.0041606	0.018173	Slc46a3	"solute carrier family 46, member 3"	-0.61079
140740	0.58078	5.8743	8.2076	0.0041715	0.018201	Sec63	SEC63-like (S. cerevisiae)	0.58078
212933	-0.5454	6.1659	8.1965	0.0041971	0.018293	Pm20d1	peptidase M20 domain containing 1	-0.5454
26441	0.41879	7.3918	8.1941	0.0042026	0.018297	Psma4	proteasome subunit alpha 4	0.41879
78925	-0.85516	4.4558	8.191	0.0042098	0.018309	Srd5a1	steroid 5 alpha-reductase 1	-0.85516
14453	-0.91214	4.3661	8.1852	0.0042234	0.018348	Gas2	growth arrest specific 2	-0.91214
19201	0.79458	5.106	8.1607	0.0042807	0.018565	Pstpip2	proline-serine-threonine phosphatase-interacting protein 2	0.79458
230163	0.57274	12.235	8.16	0.0042825	0.018565	Aldob	"aldolase B, fructose-bisphosphate"	0.57274
66234	0.70694	6.9101	8.1476	0.0043117	0.018672	Msmo1	methylsterol monoxygenase 1	0.70694
102632	-0.43909	7.0216	8.1296	0.0043549	0.018839	Acad11	"acyl-Coenzyme A dehydrogenase family, member 11"	-0.43909
67830	0.39955	7.3892	8.1021	0.0044214	0.019106	Rer1	retention in endoplasmic reticulum sorting receptor 1	0.39955
433375	-0.34095	8.3553	8.084	0.0044658	0.019277	Creg1	cellular repressor of E1A-stimulated genes 1	-0.34095
22057	-0.66025	5.5252	8.0461	0.0045601	0.019648	Tob1	transducer of ErbB-2.1	-0.66025
67890	0.84425	4.783	8.0378	0.004581	0.019712	Ufm1	ubiquitin-fold modifier 1	0.84425
100628628	0.60642	5.7681	8.0105	0.0046507	0.01999	Mir5116	microRNA 5116	0.60642
22122	0.56536	6.0606	7.9905	0.0047024	0.020191	Tsta3	tissue specific transplantation antigen P35B	0.56536
27979	0.5038	6.4572	7.9608	0.0047803	0.020503	Eif3b	"eukaryotic translation initiation factor 3, subunit B"	0.5038
15122	-0.8002	8.1625	7.9565	0.0047914	0.02053	Hba-a1	"hemoglobin alpha, adult chain 1"	-0.8002
16164	0.58018	5.8594	7.9399	0.0048355	0.020697	Il13ra1	"interleukin 13 receptor, alpha 1"	0.58018
12048	0.94278	4.4778	7.9218	0.0048842	0.020883	Bcl2l1	BCL2-like 1	0.94278
22145	0.64989	6.8387	7.9142	0.0049048	0.020949	Tuba4a	"tubulin, alpha 4A"	0.64989
69955	-0.592	5.9946	7.9038	0.0049332	0.021048	Fars2	phenylalanine-tRNA synthetase 2 (mitochondrial)	-0.592
66277	0.53749	6.5245	7.8963	0.0049536	0.021113	Klf15	Kruppel-like factor 15	0.53749
19933	0.45788	6.9274	7.8863	0.0049811	0.021208	Rpl21	ribosomal protein L21	0.45788
19733	-0.52937	10.838	7.8762	0.005009	0.021304	Rgn	regucalcin	-0.52937
227937	-0.59228	5.5904	7.8223	0.0051605	0.021925	Pkp4	plakophilin 4	-0.59228
11722	-0.40937	7.2037	7.8101	0.0051954	0.02205	Amy1	"amylase 1, salivary"	-0.40937
12520	-0.39436	7.503	7.7979	0.0052306	0.022177	Cd81	CD81 antigen	-0.39436
74442	-0.89772	4.517	7.7718	0.0053069	0.022477	Sgms2	sphingomyelin synthase 2	-0.89772
109168	-0.55745	5.74	7.7588	0.0053453	0.022616	Atl3	atlastin GTPase 3	-0.55745
56690	-0.58309	5.7308	7.7506	0.0053695	0.022694	Mlycd	malonyl-CoA decarboxylase	-0.58309
15490	0.62214	5.7476	7.7313	0.005427	0.022914	Hsd17b7	hydroxysteroid (17-beta) dehydrogenase 7	0.62214
13482	-0.48285	6.409	7.7247	0.005447	0.022974	Dpp4	dipeptidylpeptidase 4	-0.48285
11812	-0.50201	13.081	7.7087	0.0054956	0.023155	Apoc1	apolipoprotein C-I	-0.50201
105171	-0.99805	5.8982	7.7062	0.0055031	0.023162	Arrdc3	arrestin domain containing 3	-0.99805
74032	-0.52912	6.1576	7.6989	0.0055255	0.023232	Sdr42e1	"short chain dehydrogenase/reductase family 42E, member 1"	-0.52912
68126	-0.66929	5.2384	7.6763	0.0055951	0.0235	Fahd2a	fumarylacetoacetate hydrolase domain containing 2A	-0.66929
232984	-0.57335	5.7609	7.6725	0.0056069	0.023511	B3gnt8	"UDP-GlcNAc:betaGal beta-1,3-N-acetylglucosaminyltransferase 8"	-0.57335
66427	-0.37828	7.6177	7.6717	0.0056093	0.023511	Cyb5b	cytochrome b5 type B	-0.37828
71754	0.5249	6.2207	7.6697	0.0056155	0.023513	Cyp2d40	"cytochrome P450, family 2, subfamily d, polypeptide 40"	0.5249
232146	-0.65055	5.3154	7.6677	0.0056217	0.023515	Eva1a	eva-1 homolog A (C. elegans)	-0.65055
11699	0.46001	12.367	7.6626	0.0056378	0.023558	Ambp	alpha 1 microglobulin/bikunin precursor	0.46001
24015	0.56796	5.7247	7.6486	0.0056816	0.023716	Abce1	"ATP-binding cassette, sub-family E (OABP), member 1"	0.56796
70556	0.94314	4.8204	7.6418	0.005703	0.023781	Slc25a33	"solute carrier family 25, member 33"	0.94314
21787	0.54646	6.293	7.628	0.0057469	0.02394	Tfg	Trk-fused gene	0.54646
20088	0.39688	7.4051	7.615	0.0057886	0.024088	Rps24	ribosomal protein S24	0.39688
68581	0.63345	5.4963	7.6034	0.0058257	0.024218	Tmed10	transmembrane p24 trafficking protein 10	0.63345
74088	0.81326	4.8026	7.5803	0.0059011	0.024506	Them7	thioesterase superfamily member 7	0.81326
67916	-0.44159	6.8854	7.5519	0.0059947	0.02487	Plpp3	phospholipid phosphatase 3	-0.44159
56632	-0.98179	4.2556	7.5475	0.0060094	0.024905	Sphk2	sphingosine kinase 2	-0.98179
66113	-0.37622	10.596	7.4954	0.0061857	0.025531	Apoa5	apolipoprotein A-V	-0.37622
19785	-0.45585	9.7942	7.4745	0.0062577	0.02575	Rprl3	ribonuclease P RNA-like 3	-0.45585
101502	-0.32539	9.1038	7.4698	0.0062742	0.025791	Hsd3b7	"hydroxy-delta-5-steroid dehydrogenase, 3 beta- and steroid delta-isomerase 7"	-0.32539
100048894	0.8127	12.022	7.4557	0.0063234	0.025943	Gm10680	predicted gene 10680	0.8127
268860	-0.5201	7.065	7.455	0.0063259	0.025943	Abat	4-aminobutyrate aminotransferase	-0.5201
72416	0.51355	6.1934	7.4538	0.0063304	0.025943	Lrpprc	leucine-rich PPR-motif containing	0.51355
67568	0.42101	6.9832	7.4457	0.0063588	0.026033	Mrfap1	Morf4 family associated protein 1	0.42101
109754	-0.417	7.1453	7.421	0.0064466	0.026366	Cyb5r3	cytochrome b5 reductase 3	-0.417
19179	0.3961	7.5498	7.4108	0.0064834	0.02649	Psmc1	"protease (prosome, macropain) 26S subunit, ATPase 1"	0.3961
19185	0.41632	7.1842	7.4079	0.006494	0.026506	Psmd4	"proteasome (prosome, macropain) 26S subunit, non-ATPase, 4"	0.41632
12465	0.38733	7.476	7.3684	0.0066379	0.027066	Cct5	"chaperonin containing Tcp1, subunit 5 (epsilon)"	0.38733
56431	0.36663	7.4546	7.3542	0.0066907	0.027227	Dstn	destrin	0.36663
12319	-0.5073	6.0816	7.3542	0.0066907	0.027227	Car8	carbonic anhydrase 8	-0.5073
11807	-0.55966	14.336	7.337	0.0067548	0.02746	Apoa2	apolipoprotein A-II	-0.55966
23959	-0.59643	5.5118	7.3339	0.0067668	0.027481	Nt5e	"5' nucleotidase, ecto"	-0.59643
22333	-0.39538	7.374	7.3273	0.0067913	0.027553	Vdac1	voltage-dependent anion channel 1	-0.39538
18816	0.36806	10.378	7.3115	0.0068515	0.027769	Serpinf2	"serine (or cysteine) peptidase inhibitor, clade F, member 2"	0.36806
319660	-0.5455	5.7437	7.3041	0.0068799	0.027857	Agmo	alkylglycerol monooxygenase	-0.5455
387141	-0.6283	5.6057	7.3013	0.0068906	0.027872	Mir22	microRNA 22	-0.6283
26901	0.66919	5.1893	7.2963	0.0069095	0.027921	Ss18l2	"SS18, nBAF chromatin remodeling complex subunit like 2"	0.66919
18104	-0.88221	4.5566	7.2692	0.0070146	0.028317	Nqo1	"NAD(P)H dehydrogenase, quinone 1"	-0.88221
66167	0.54195	6.7436	7.2635	0.007037	0.028379	Tma7	translational machinery associated 7	0.54195
252967	-0.84683	4.4728	7.2612	0.0070462	0.028388	Ropn1l	ropporin 1-like	-0.84683
105886299	0.35425	10.133	7.2436	0.0071152	0.028638	Gm44805	predicted gene 44805	0.35425
55946	0.55716	5.9948	7.2371	0.007141	0.028713	Ap3m1	"adaptor-related protein complex 3, mu 1 subunit"	0.55716
68032	0.53549	6.1071	7.2326	0.0071591	0.028757	Emc4	ER membrane protein complex subunit 4	0.53549
104910	-0.4611	8.115	7.2276	0.0071789	0.028808	Slc25a47	"solute carrier family 25, member 47"	-0.4611
74106	-0.82626	4.7557	7.2231	0.007197	0.028852	Dcaf6	DDB1 and CUL4 associated factor 6	-0.82626
12355	-0.5349	6.6083	7.2211	0.0072051	0.028856	Nr1i3	"nuclear receptor subfamily 1, group I, member 3"	-0.5349
18643	0.41649	6.9401	7.1976	0.0073003	0.029208	Pfn1	profilin 1	0.41649
29816	0.7721	4.7923	7.1895	0.0073331	0.029311	Hip1r	huntingtin interacting protein 1 related	0.7721
15331	0.77712	4.6714	7.184	0.0073556	0.029372	Hmgn2	high mobility group nucleosomal binding domain 2	0.77712
13030	-0.3978	7.7423	7.1735	0.0073989	0.029511	Ctsb	cathepsin B	-0.3978
65019	0.35492	9.0878	7.172	0.0074051	0.029511	Rpl23	ribosomal protein L23	0.35492
20743	-0.6222	5.465	7.168	0.0074216	0.029548	Sptbn2	"spectrin beta, non-erythrocytic 2"	-0.6222
13123	-0.67972	5.2461	7.1655	0.0074317	0.029559	Cyp7b1	"cytochrome P450, family 7, subfamily b, polypeptide 1"	-0.67972
102308570	0.87399	4.4294	7.1429	0.007526	0.029904	Lbhd1	LBH domain containing 1	0.87399
66369	0.90251	4.3481	7.1275	0.007591	0.030133	Dus2	dihydrouridine synthase 2	0.90251
337924	-0.38425	9.6565	7.1246	0.0076035	0.030153	Cyp3a44	"cytochrome P450, family 3, subfamily a, polypeptide 44"	-0.38425
13008	-0.74178	4.9227	7.1219	0.0076149	0.030157	Csrp2	cysteine and glycine-rich protein 2	-0.74178
66307	-0.4414	6.4499	7.1208	0.0076194	0.030157	Isoc1	isochorismatase domain containing 1	-0.4414
53379	0.45658	6.4519	7.1148	0.0076451	0.030229	Hnrnpa2b1	heterogeneous nuclear ribonucleoprotein A2/B1	0.45658
16644	0.41885	11.38	7.1123	0.0076558	0.030242	Kng1	kininogen 1	0.41885
68267	0.57102	6.4114	7.101	0.0077042	0.030404	Slc25a22	"solute carrier family 25 (mitochondrial carrier, glutamate), member 22"	0.57102
116701	-0.91377	4.4272	7.0903	0.0077501	0.030549	Fgfrl1	fibroblast growth factor receptor-like 1	-0.91377
12192	-0.6253	5.9135	7.0878	0.0077609	0.030549	Zfp36l1	"zinc finger protein 36, C3H type-like 1"	-0.6253
50500	-0.36448	8.0597	7.0872	0.0077635	0.030549	Ttpa	tocopherol (alpha) transfer protein	-0.36448
17448	0.41906	7.0985	7.081	0.0077904	0.030609	Mdh2	"malate dehydrogenase 2, NAD (mitochondrial)"	0.41906
100043330	0.9758	4.2328	7.0802	0.007794	0.030609	Gm4366	predicted gene 4366	0.9758
15288	0.51056	6.1686	7.0694	0.0078413	0.030765	Hmbs	hydroxymethylbilane synthase	0.51056
20315	-0.52672	5.8024	7.0502	0.0079259	0.031067	Cxcl12	chemokine (C-X-C motif) ligand 12	-0.52672
18670	-0.48653	6.5511	7.0475	0.0079376	0.031079	Abcb4	"ATP-binding cassette, sub-family B (MDR/TAP), member 4"	-0.48653
16008	-0.56602	7.5509	7.046	0.0079443	0.031079	Igfbp2	insulin-like growth factor binding protein 2	-0.56602
23897	0.4643	6.7506	7.0395	0.0079733	0.031162	Hax1	HCLS1 associated X-1	0.4643
11905	-0.31391	9.8174	7.0346	0.0079952	0.031217	Serpinc1	"serine (or cysteine) peptidase inhibitor, clade C (antithrombin), member 1"	-0.31391
317758	0.68818	5.0166	7.0271	0.0080286	0.031318	Gimap9	"GTPase, IMAP family member 9"	0.68818
29817	-0.42404	7.0283	7.0194	0.0080629	0.031413	Igfbp7	insulin-like growth factor binding protein 7	-0.42404
226564	-0.66387	5.0269	7.0182	0.0080685	0.031413	Fmo4	flavin containing monooxygenase 4	-0.66387
14466	0.61994	5.5091	6.9865	0.0082126	0.031943	Gba	"glucosidase, beta, acid"	0.61994
27409	-0.54459	6.4792	6.9687	0.0082949	0.032232	Abcg5	ATP binding cassette subfamily G member 5	-0.54459
18242	0.55156	9.1004	6.9571	0.0083487	0.03241	Oat	ornithine aminotransferase	0.55156
26446	0.456	6.8166	6.955	0.0083587	0.032418	Psmb3	"proteasome (prosome, macropain) subunit, beta type 3"	0.456
70231	0.54938	5.8455	6.949	0.0083865	0.032495	Gorasp2	golgi reassembly stacking protein 2	0.54938
17158	0.39451	7.1547	6.9472	0.0083949	0.032496	Man2a1	"mannosidase 2, alpha 1"	0.39451
20649	0.54676	5.6425	6.9376	0.0084404	0.032641	Sntb1	"syntrophin, basic 1"	0.54676
53817	0.62899	5.3221	6.932	0.0084668	0.032712	Ddx39b	DEAD (Asp-Glu-Ala-Asp) box polypeptide 39B	0.62899
66155	0.44182	7.3964	6.9118	0.0085628	0.033051	Ufc1	ubiquitin-fold modifier conjugating enzyme 1	0.44182
69162	0.51316	6.1165	6.9061	0.0085901	0.033125	Sec31a	Sec31 homolog A (S. cerevisiae)	0.51316
641376	-0.54432	5.9181	6.8952	0.0086425	0.033281	Tomm40l	translocase of outer mitochondrial membrane 40-like	-0.54432
215210	0.45336	6.554	6.8943	0.008647	0.033281	Tmem120a	transmembrane protein 120A	0.45336
69186	-0.39048	7.8989	6.8915	0.0086606	0.033302	Tmem256	transmembrane protein 256	-0.39048
52502	-0.5595	5.5844	6.8521	0.0088539	0.034013	Carhsp1	calcium regulated heat stable protein 1	-0.5595
234734	0.46923	6.3524	6.8236	0.008996	0.034526	Aars	alanyl-tRNA synthetase	0.46923
68585	-0.51015	6.0568	6.8195	0.0090165	0.034572	Rtn4	reticulon 4	-0.51015
19165	-0.4704	6.4622	6.8107	0.0090614	0.034711	Psen2	presenilin 2	-0.4704
211389	-0.48996	6.3476	6.7691	0.0092752	0.035497	Suox	sulfite oxidase	-0.48996
67217	-0.85246	4.4142	6.761	0.0093171	0.035623	L3hypdh	L-3-hydroxyproline dehydratase (trans-)	-0.85246
18221	0.44444	6.7023	6.7582	0.0093318	0.035646	Nudc	nudC nuclear distribution protein	0.44444
102465897	-0.7488	5.2511	6.7346	0.0094558	0.036085	Mir1668	microRNA 1668	-0.7488
26425	0.84912	4.5715	6.7309	0.0094758	0.036127	Nubp1	nucleotide binding protein 1	0.84912
66676	0.6025	5.4613	6.7055	0.0096118	0.036612	Tmed7	transmembrane p24 trafficking protein 7	0.6025
68178	-0.6175	5.1788	6.6946	0.0096703	0.036778	Cgnl1	cingulin-like 1	-0.6175
16922	-0.36903	10.034	6.694	0.0096737	0.036778	Phyh	phytanoyl-CoA hydroxylase	-0.36903
223267	-0.69617	4.9148	6.6887	0.0097024	0.036853	Ggact	gamma-glutamylamine cyclotransferase	-0.69617
12952	0.73766	4.9357	6.6858	0.0097184	0.036879	Cry1	cryptochrome 1 (photolyase-like)	0.73766
26464	-0.65174	5.1645	6.6762	0.0097707	0.037043	Vnn3	vanin 3	-0.65174
219072	-0.9004	4.2526	6.6645	0.0098349	0.037234	Haus4	"HAUS augmin-like complex, subunit 4"	-0.9004
70456	-0.49651	6.0694	6.6637	0.0098396	0.037234	Mpc2	mitochondrial pyruvate carrier 2	-0.49651
56248	-0.31864	7.8122	6.6563	0.0098804	0.037354	Ak3	adenylate kinase 3	-0.31864
380629	-0.92202	4.3242	6.6545	0.0098907	0.037358	Heca	"hdc homolog, cell cycle regulator"	-0.92202
19885	0.74656	5.8197	6.6513	0.0099085	0.03739	Rorc	RAR-related orphan receptor gamma	0.74656
68015	-0.31689	7.9706	6.6482	0.0099254	0.037419	Trap1	TNF receptor-associated protein 1	-0.31689
68653	0.37941	7.5639	6.6446	0.0099458	0.037461	Samm50	SAMM50 sorting and assembly machinery component	0.37941
17777	0.34637	7.691	6.6409	0.0099663	0.037503	Mttp	microsomal triglyceride transfer protein	0.34637
16564	0.58007	5.5829	6.6268	0.010045	0.037766	Kif21a	kinesin family member 21A	0.58007
12279	0.56566	7.1118	6.6176	0.010097	0.037926	C9	complement component 9	0.56566
14319	0.39019	11.103	6.613	0.010124	0.037989	Fth1	ferritin heavy polypeptide 1	0.39019
56473	-0.45692	9.7354	6.5756	0.010339	0.038761	Fads2	fatty acid desaturase 2	-0.45692
69634	-0.61386	5.2907	6.5704	0.010369	0.038838	Clybl	citrate lyase beta like	-0.61386
20442	0.577	5.4419	6.5658	0.010396	0.038902	St3gal1	"ST3 beta-galactoside alpha-2,3-sialyltransferase 1"	0.577
66390	0.51953	5.7003	6.5622	0.010417	0.038945	Prelid3b	PRELI domain containing 3B	0.51953
19123	-0.30954	9.154	6.551	0.010482	0.039154	Proc	protein C	-0.30954
229905	-0.42208	6.8343	6.5469	0.010506	0.039208	Kyat3	kynurenine aminotransferase 3	-0.42208
110842	-0.31663	9.0171	6.5283	0.010617	0.039584	Etfa	"electron transferring flavoprotein, alpha polypeptide"	-0.31663
22134	-0.49408	6.5949	6.5115	0.010718	0.039924	Tgoln1	trans-golgi network protein	-0.49408
75292	-0.75817	4.6929	6.4937	0.010826	0.040286	Prkd3	protein kinase D3	-0.75817
23827	0.45443	6.2995	6.4921	0.010835	0.040286	Bpnt1	bisphosphate 3'-nucleotidase 1	0.45443
449631	-0.47927	7.9762	6.4897	0.01085	0.040305	Snord15b	"small nucleolar RNA, C/D box 14B"	-0.47927
67059	0.58818	5.2801	6.4772	0.010927	0.040552	Ola1	Obg-like ATPase 1	0.58818
13036	-0.32145	7.9756	6.4428	0.01114	0.041272	Ctsh	cathepsin H	-0.32145
22230	0.62302	5.2935	6.4427	0.011141	0.041272	Ufd1	ubiquitin recognition factor in ER-associated degradation 1	0.62302
18569	-0.45454	6.7157	6.4382	0.011169	0.041338	Pdcd4	programmed cell death 4	-0.45454
627860	0.54186	6.5912	6.4345	0.011192	0.041386	Cyp2d37-ps	"cytochrome P450, family 2, subfamily d, polypeptide 37, pseudogene"	0.54186
20397	-0.45282	6.4348	6.4318	0.011209	0.041412	Sgpl1	sphingosine phosphate lyase 1	-0.45282
59052	0.67759	5.0596	6.4101	0.011347	0.041882	Mettl9	methyltransferase like 9	0.67759
27050	0.33364	7.8685	6.4059	0.011374	0.041944	Rps3	ribosomal protein S3	0.33364
70349	0.45622	6.484	6.403	0.011393	0.041974	Copb1	"coatomer protein complex, subunit beta 1"	0.45622
69534	0.64084	5.1465	6.3861	0.011502	0.042338	Avpi1	arginine vasopressin-induced 1	0.64084
56209	0.56696	5.5855	6.3829	0.011523	0.042375	Gde1	glycerophosphodiester phosphodiesterase 1	0.56696
100163	0.46916	6.3	6.3781	0.011554	0.042449	Pafah2	platelet-activating factor acetylhydrolase 2	0.46916
76959	0.42848	6.6531	6.376	0.011567	0.042449	Chmp5	charged multivesicular body protein 5	0.42848
15160	-0.34585	9.2593	6.3614	0.011663	0.042737	Serpind1	"serine (or cysteine) peptidase inhibitor, clade D, member 1"	-0.34585
76303	0.53434	5.75	6.3556	0.011701	0.042838	Osbp	oxysterol binding protein	0.53434
15356	-0.32997	7.8746	6.3404	0.011802	0.043167	Hmgcl	3-hydroxy-3-methylglutaryl-Coenzyme A lyase	-0.32997
68499	0.48447	6.2132	6.3375	0.011821	0.043198	Mrpl53	mitochondrial ribosomal protein L53	0.48447
226105	-0.32608	9.8785	6.3158	0.011967	0.043692	Cyp2c70	"cytochrome P450, family 2, subfamily c, polypeptide 70"	-0.32608
103534	-0.58665	5.4296	6.3062	0.012032	0.04388	Mgat4b	"mannoside acetylglucosaminyltransferase 4, isoenzyme B"	-0.58665
68222	0.92044	6.2512	6.3049	0.01204	0.04388	Fam166a	"family with sequence similarity 166, member A"	0.92044
16000	-0.36971	7.2717	6.3029	0.012054	0.043891	Igf1	insulin-like growth factor 1	-0.36971
66684	0.68115	4.8912	6.3009	0.012068	0.043901	Tceal8	transcription elongation factor A (SII)-like 8	0.68115
66491	0.60962	5.2631	6.2946	0.012111	0.044017	Polr2l	polymerase (RNA) II (DNA directed) polypeptide L	0.60962
234374	0.78613	4.7126	6.2772	0.01223	0.044413	Ddx49	DEAD (Asp-Glu-Ala-Asp) box polypeptide 49	0.78613
12972	-0.52913	5.6415	6.2728	0.012261	0.044462	Cryz	"crystallin, zeta"	-0.52913
100043780	0.49003	6.2491	6.2721	0.012266	0.044462	Rps3a2	ribosomal protein S3A2	0.49003
216150	0.36318	7.4084	6.2569	0.012371	0.044803	Cdc34	cell division cycle 34	0.36318
12460	-0.32954	8.1017	6.2522	0.012404	0.044882	Ccs	copper chaperone for superoxide dismutase	-0.32954
16691	0.6891	8.7817	6.2188	0.01264	0.045696	Krt8	keratin 8	0.6891
13688	-0.50267	5.9813	6.2042	0.012745	0.046033	Eif4ebp2	eukaryotic translation initiation factor 4E binding protein 2	-0.50267
72931	0.50336	5.9718	6.2003	0.012773	0.046093	Swi5	SWI5 recombination repair homolog (yeast)	0.50336
58245	0.62786	5.2439	6.1976	0.012792	0.046101	Gpr180	G protein-coupled receptor 180	0.62786
15360	-0.38443	11.016	6.1969	0.012798	0.046101	Hmgcs2	3-hydroxy-3-methylglutaryl-Coenzyme A synthase 2	-0.38443
14121	0.40031	10.943	6.1833	0.012896	0.046416	Fbp1	fructose bisphosphatase 1	0.40031
11611	-0.48612	9.8063	6.1735	0.012968	0.04663	Agxt	alanine-glyoxylate aminotransferase	-0.48612
96957	0.85812	4.3593	6.1659	0.013024	0.04679	Tmem62	transmembrane protein 62	0.85812
74140	0.50636	5.8899	6.1574	0.013087	0.046917	Tm9sf1	transmembrane 9 superfamily member 1	0.50636
66165	0.44317	6.4401	6.1572	0.013088	0.046917	Bccip	BRCA2 and CDKN1A interacting protein	0.44317
23825	0.55211	5.5718	6.1564	0.013094	0.046917	Banf1	BAF nuclear assembly factor 1	0.55211
78330	-0.48206	6.0585	6.1348	0.013254	0.047436	Ndufv3	NADH:ubiquinone oxidoreductase core subunit V3	-0.48206
29815	-0.70564	4.7167	6.1338	0.013262	0.047436	Bcar3	breast cancer anti-estrogen resistance 3	-0.70564
67044	-0.41215	6.5225	6.1244	0.013333	0.047647	Higd2a	"HIG1 domain family, member 2A"	-0.41215
72399	-0.61825	5.3177	6.1212	0.013357	0.04768	Brap	BRCA1 associated protein	-0.61825
192657	0.76293	4.6823	6.1201	0.013366	0.04768	Ell2	elongation factor RNA polymerase II 2	0.76293
14356	0.7208	4.8272	6.1007	0.013513	0.048163	Timm10b	translocase of inner mitochondrial membrane 10B	0.7208
19182	0.35333	7.4704	6.0938	0.013566	0.04831	Psmc3	"proteasome (prosome, macropain) 26S subunit, ATPase 3"	0.35333
19013	-0.48762	6.2358	6.0769	0.013696	0.048704	Ppara	peroxisome proliferator activated receptor alpha	-0.48762
110695	-0.35314	8.1369	6.0763	0.013701	0.048704	Aldh7a1	"aldehyde dehydrogenase family 7, member A1"	-0.35314
19341	0.61631	5.2712	6.0653	0.013787	0.048946	Rab4a	"RAB4A, member RAS oncogene family"	0.61631
19243	0.52433	5.9118	6.0644	0.013793	0.048946	Ptp4a1	protein tyrosine phosphatase 4a1	0.52433
23923	-0.46797	6.1896	6.0533	0.01388	0.049213	Aadat	aminoadipate aminotransferase	-0.46797
140483	-0.80559	4.3736	6.0488	0.013916	0.049296	Hnmt	histamine N-methyltransferase	-0.80559
54709	0.41036	6.7829	6.0405	0.013982	0.049485	Eif3i	"eukaryotic translation initiation factor 3, subunit I"	0.41036
69878	0.87148	4.2743	6.0304	0.014062	0.049725	Snrpf	small nuclear ribonucleoprotein polypeptide F	0.87148
17886	0.43211	6.4344	6.0136	0.014196	0.050156	Myh9	"myosin, heavy polypeptide 9, non-muscle"	0.43211
98053	0.60242	5.1694	5.9866	0.014415	0.050886	Gtf2f1	"general transcription factor IIF, polypeptide 1"	0.60242
19261	-0.8356	4.5096	5.9659	0.014585	0.051442	Sirpa	signal-regulatory protein alpha	-0.8356
19684	-0.35431	7.0367	5.9606	0.014629	0.051552	Rdx	radixin	-0.35431
12257	0.46691	6.3542	5.9587	0.014644	0.051561	Tspo	translocator protein	0.46691
28200	-0.33573	7.5591	5.9559	0.014668	0.051599	Dhrs4	dehydrogenase/reductase (SDR family) member 4	-0.33573
75565	-0.46688	6.0071	5.9444	0.014764	0.051893	Sgf29	SAGA complex associated factor 29	-0.46688
54426	-0.2997	8.1823	5.9304	0.014882	0.05226	Hgfac	hepatocyte growth factor activator	-0.2997
14085	-0.38894	9.7113	5.9276	0.014905	0.052297	Fah	fumarylacetoacetate hydrolase	-0.38894
66626	0.58626	5.4296	5.9248	0.014929	0.052336	Cdip1	cell death inducing Trp53 target 1	0.58626
66967	0.57926	5.4623	5.919	0.014979	0.052464	Edem3	"ER degradation enhancer, mannosidase alpha-like 3"	0.57926
56389	0.5696	5.5344	5.9126	0.015033	0.052602	Stx5a	syntaxin 5A	0.5696
64138	0.31492	7.9644	5.9113	0.015044	0.052602	Ctsz	cathepsin Z	0.31492
23994	-0.43565	6.3653	5.9011	0.015131	0.052861	Dazap2	DAZ associated protein 2	-0.43565
67068	0.38517	6.7101	5.882	0.015296	0.053391	Dynlrb1	dynein light chain roadblock-type 1	0.38517
52014	0.65466	5.0864	5.8775	0.015335	0.053482	Nus1	NUS1 dehydrodolichyl diphosphate synthase subunit	0.65466
58992	-0.29472	8.4782	5.8727	0.015378	0.053583	F12	coagulation factor XII (Hageman factor)	-0.29472
230857	-0.32747	7.4984	5.8388	0.015676	0.054577	Ece1	endothelin converting enzyme 1	-0.32747
101056106	0.81495	4.8961	5.8118	0.015919	0.055375	Gm11843	predicted gene 11843	0.81495
63857	0.725	4.6636	5.7991	0.016034	0.055728	Bco1	beta-carotene oxygenase 1	0.725
622402	-0.37803	6.848	5.7943	0.016078	0.055833	Akr1c12	"aldo-keto reductase family 1, member C12"	-0.37803
72269	-0.82161	4.3359	5.7583	0.016411	0.056938	Cda	cytidine deaminase	-0.82161
27376	-0.4345	6.471	5.7478	0.01651	0.057232	Slc25a10	"solute carrier family 25 (mitochondrial carrier, dicarboxylate transporter), member 10"	-0.4345
270076	-0.32602	8.765	5.7444	0.016541	0.057292	Gcdh	glutaryl-Coenzyme A dehydrogenase	-0.32602
108156	-0.36112	7.6725	5.7413	0.016571	0.057346	Mthfd1	"methylenetetrahydrofolate dehydrogenase (NADP+ dependent), methenyltetrahydrofolate cyclohydrolase, formyltetrahydrofolate synthase"	-0.36112
85031	-0.46786	5.9814	5.721	0.016763	0.057962	Pla1a	phospholipase A1 member A	-0.46786
21991	0.34853	8.8879	5.7011	0.016955	0.058575	Tpi1	triosephosphate isomerase 1	0.34853
66229	0.4632	6.0309	5.6957	0.017006	0.058702	Rpl7l1	ribosomal protein L7-like 1	0.4632
170716	-0.4834	5.8003	5.6915	0.017047	0.058794	Cyp4f13	"cytochrome P450, family 4, subfamily f, polypeptide 13"	-0.4834
69125	-0.47409	5.7264	5.6768	0.01719	0.059238	Cnot8	"CCR4-NOT transcription complex, subunit 8"	-0.47409
15312	0.45617	6.1016	5.675	0.017208	0.059248	Hmgn1	high mobility group nucleosomal binding domain 1	0.45617
66054	0.53007	5.6249	5.6711	0.017247	0.059283	Cndp2	CNDP dipeptidase 2 (metallopeptidase M20 family)	0.53007
28199	-0.35692	7.047	5.671	0.017248	0.059283	Dcaf11	DDB1 and CUL4 associated factor 11	-0.35692
14731	0.59319	5.254	5.6655	0.017301	0.059418	Gpaa1	GPI anchor attachment protein 1	0.59319
66349	-0.78259	4.5103	5.6597	0.017359	0.059564	Dmac2	distal membrane arm assembly complex 2	-0.78259
75178	-0.77758	4.4653	5.6495	0.01746	0.059862	Meiob	meiosis specific with OB domains	-0.77758
67025	0.31092	8.9423	5.6324	0.017631	0.060397	Rpl11	ribosomal protein L11	0.31092
100303746	-0.56886	5.209	5.6281	0.017675	0.060496	Snora20	"small nucleolar RNA, H/ACA box 20"	-0.56886
171508	0.72086	4.7903	5.6164	0.017794	0.06085	Creld1	cysteine-rich with EGF-like domains 1	0.72086
16145	-0.69791	5.4417	5.6148	0.01781	0.060853	Igtp	interferon gamma induced GTPase	-0.69791
69749	-0.79251	4.6419	5.5939	0.018023	0.061512	Epb41l4aos	"erythrocyte membrane protein band 4.1 like 4a, opposite strand"	-0.79251
217149	0.47214	6.0544	5.593	0.018033	0.061512	Cisd3	CDGSH iron sulfur domain 3	0.47214
13121	0.44467	7.594	5.5885	0.018079	0.061617	Cyp51	"cytochrome P450, family 51"	0.44467
14786	-0.48325	5.843	5.5842	0.018123	0.061715	Grb7	growth factor receptor bound protein 7	-0.48325
66985	-0.6487	4.8189	5.5684	0.018288	0.062225	Rassf7	Ras association (RalGDS/AF-6) domain family (N-terminal) member 7	-0.6487
12268	0.38678	9.9907	5.5551	0.018427	0.062647	C4b	complement component 4B (Chido blood group)	0.38678
102465762	-0.79739	4.3032	5.5451	0.018532	0.062951	Mir7654	microRNA 7654	-0.79739
237387	-0.50485	5.4263	5.5354	0.018636	0.06325	Lrrc3	leucine rich repeat containing 3	-0.50485
107045	0.48949	5.8341	5.529	0.018704	0.063428	Lars	leucyl-tRNA synthetase	0.48949
12915	0.65483	4.95	5.5205	0.018795	0.063682	Atf6b	activating transcription factor 6 beta	0.65483
14585	0.44783	6.2283	5.51	0.018908	0.064012	Gfra1	glial cell line derived neurotrophic factor family receptor alpha 1	0.44783
104923	-0.45942	6.0235	5.5038	0.018975	0.064186	Adi1	acireductone dioxygenase 1	-0.45942
69666	0.56864	5.2408	5.4905	0.019121	0.064604	Psmg4	"proteasome (prosome, macropain) assembly chaperone 4"	0.56864
22282	-0.51213	5.5845	5.4884	0.019143	0.064604	Usf2	upstream transcription factor 2	-0.51213
98415	0.49667	5.6266	5.4881	0.019147	0.064604	Nucks1	nuclear casein kinase and cyclin-dependent kinase substrate 1	0.49667
67615	-0.5177	5.5151	5.4796	0.01924	0.064865	Ube2r2	ubiquitin-conjugating enzyme E2R 2	-0.5177
57443	-0.50821	5.5261	5.4778	0.01926	0.064877	Fbxo3	F-box protein 3	-0.50821
320541	-0.54257	5.3422	5.4711	0.019333	0.065071	Slc35e2	"solute carrier family 35, member E2"	-0.54257
66413	0.41065	6.4021	5.4677	0.019371	0.065145	Psmd6	"proteasome (prosome, macropain) 26S subunit, non-ATPase, 6"	0.41065
14618	-0.30685	8.7034	5.4637	0.019415	0.065238	Gjb1	"gap junction protein, beta 1"	-0.30685
66988	0.32804	7.8555	5.4583	0.019476	0.065374	Lap3	leucine aminopeptidase 3	0.32804
72106	0.37137	6.6956	5.4553	0.01951	0.065374	Jmjd8	jumonji domain containing 8	0.37137
108075	-0.84559	4.3199	5.4547	0.019516	0.065374	Ltbp4	latent transforming growth factor beta binding protein 4	-0.84559
59028	-0.38256	6.8566	5.4531	0.019533	0.065374	Rcl1	RNA terminal phosphate cyclase-like 1	-0.38256
67375	0.39588	6.5497	5.4529	0.019536	0.065374	Qprt	quinolinate phosphoribosyltransferase	0.39588
76795	-0.63376	4.9149	5.4444	0.019631	0.065621	Tbc1d9b	"TBC1 domain family, member 9B"	-0.63376
20249	-0.62008	10.088	5.4434	0.019643	0.065621	Scd1	stearoyl-Coenzyme A desaturase 1	-0.62008
56347	0.35028	7.1888	5.4249	0.019851	0.066263	Eif3c	"eukaryotic translation initiation factor 3, subunit C"	0.35028
77951	0.66184	4.8935	5.4194	0.019914	0.06642	Cyp20a1	"cytochrome P450, family 20, subfamily a, polypeptide 1"	0.66184
115489055	-0.40023	7.0484	5.4178	0.019933	0.066426	Gm24336	"predicted gene, 24336"	-0.40023
20334	0.38342	6.6563	5.4084	0.02004	0.066729	Sec23a	"SEC23 homolog A, COPII coat complex component"	0.38342
216871	0.38802	6.8321	5.4031	0.020101	0.066878	Gltpd2	glycolipid transfer protein domain containing 2	0.38802
66734	-0.53273	5.4663	5.3991	0.020147	0.066973	Map1lc3a	microtubule-associated protein 1 light chain 3 alpha	-0.53273
70078	0.4828	5.7033	5.3904	0.020248	0.067255	Nol7	nucleolar protein 7	0.4828
75212	0.72256	4.6019	5.3853	0.020307	0.067346	Rnf121	ring finger protein 121	0.72256
12479	-0.37719	6.9471	5.3852	0.020308	0.067346	Cd1d1	CD1d1 antigen	-0.37719
19170	0.27356	8.3268	5.3734	0.020446	0.067747	Psmb1	"proteasome (prosome, macropain) subunit, beta type 1"	0.27356
223672	-0.55948	5.3569	5.3696	0.020491	0.067839	Apol9a	apolipoprotein L 9a	-0.55948
52830	-0.47673	5.702	5.3606	0.020597	0.068134	Pnrc2	proline-rich nuclear receptor coactivator 2	-0.47673
230721	0.59912	5.2194	5.35	0.020722	0.068494	Pabpc4	"poly(A) binding protein, cytoplasmic 4"	0.59912
16434	0.58934	5.1341	5.3457	0.020773	0.068606	Itpa	inosine triphosphatase (nucleoside triphosphate pyrophosphatase)	0.58934
20851	-0.61544	5.0494	5.3393	0.02085	0.068802	Stat5b	signal transducer and activator of transcription 5B	-0.61544
83379	-0.65878	4.7912	5.3368	0.02088	0.068845	Klb	klotho beta	-0.65878
14109	0.32191	9.1995	5.3349	0.020903	0.068866	Fau	Finkel-Biskis-Reilly murine sarcoma virus (FBR-MuSV) ubiquitously expressed (fox derived)	0.32191
30057	0.36612	6.9028	5.3301	0.020961	0.069	Timm8b	translocase of inner mitochondrial membrane 8B	0.36612
217737	0.43756	6.1036	5.3273	0.020994	0.069053	Ahsa1	"AHA1, activator of heat shock protein ATPase 1"	0.43756
319945	0.60501	5.0988	5.3111	0.02119	0.069641	Flad1	flavin adenine dinucleotide synthetase 1	0.60501
57439	-0.39061	6.4186	5.3068	0.021242	0.069757	Tmem183a	transmembrane protein 183A	-0.39061
18400	-0.36464	7.1138	5.3051	0.021263	0.069757	Slc22a18	"solute carrier family 22 (organic cation transporter), member 18"	-0.36464
382053	-0.82489	7.0643	5.304	0.021277	0.069757	Ces3a	carboxylesterase 3A	-0.82489
14815	-0.53117	5.3461	5.2969	0.021363	0.069983	Nr3c1	"nuclear receptor subfamily 3, group C, member 1"	-0.53117
66889	-0.35579	6.9217	5.293	0.021411	0.070084	Rnf128	ring finger protein 128	-0.35579
14251	0.50877	5.645	5.2896	0.021453	0.070163	Flot1	flotillin 1	0.50877
243085	-0.42189	6.5683	5.2872	0.021483	0.070206	Ugt2b35	"UDP glucuronosyltransferase 2 family, polypeptide B35"	-0.42189
66290	0.39128	6.5608	5.2815	0.021553	0.070379	Atp6v1g1	"ATPase, H+ transporting, lysosomal V1 subunit G1"	0.39128
66958	0.44303	6.2603	5.2686	0.021713	0.070843	Tmx2	thioredoxin-related transmembrane protein 2	0.44303
80283	-0.78101	4.401	5.2647	0.021762	0.070904	Abtb1	ankyrin repeat and BTB (POZ) domain containing 1	-0.78101
20383	0.59324	5.0121	5.2643	0.021767	0.070904	Srsf3	serine and arginine-rich splicing factor 3	0.59324
225884	0.46354	6.2369	5.2624	0.021791	0.070926	Gstp3	glutathione S-transferase pi 3	0.46354
19989	0.27569	8.8239	5.2609	0.02181	0.070932	Rpl7	ribosomal protein L7	0.27569
110763	-2.7804	5.7802	5.2548	0.021887	0.071124	Igkj5	immunoglobulin kappa joining 5	-2.7804
230734	0.69504	4.7517	5.229	0.022213	0.072127	Yrdc	yrdC domain containing (E.coli)	0.69504
68137	0.39114	6.7835	5.214	0.022406	0.072653	Kdelr1	KDEL (Lys-Asp-Glu-Leu) endoplasmic reticulum protein retention receptor 1	0.39114
272465	1.2939	6.69	5.2136	0.022411	0.072653	Tmem255b	transmembrane protein 255B	1.2939
12724	-0.67359	4.606	5.212	0.022432	0.072662	Clcn2	"chloride channel, voltage-sensitive 2"	-0.67359
14865	-0.48809	5.7676	5.1935	0.022671	0.073378	Gstm4	"glutathione S-transferase, mu 4"	-0.48809
14317	-0.28241	7.944	5.1764	0.022895	0.074043	Ftcd	formiminotransferase cyclodeaminase	-0.28241
55932	-0.85479	4.2339	5.167	0.02302	0.074388	Gbp3	guanylate binding protein 3	-0.85479
18789	0.44435	6.1617	5.1533	0.023202	0.074892	Papola	poly (A) polymerase alpha	0.44435
74006	0.51165	5.3733	5.1525	0.023213	0.074892	Dnm1l	dynamin 1-like	0.51165
217830	-0.80766	4.2227	5.1476	0.023279	0.075045	Dglucy	D-glutamate cyclase	-0.80766
230796	-0.54578	5.1628	5.1253	0.02358	0.075955	Wdtc1	WD and tetratricopeptide repeats 1	-0.54578
269951	-0.348	7.7451	5.1067	0.023834	0.076712	Idh2	"isocitrate dehydrogenase 2 (NADP+), mitochondrial"	-0.348
103711	0.39017	7.0355	5.1038	0.023874	0.076779	Pnpo	pyridoxine 5'-phosphate oxidase	0.39017
21402	-0.26753	8.1838	5.1023	0.023894	0.076783	Skp1a	S-phase kinase-associated protein 1A	-0.26753
26417	-0.52558	5.4715	5.0927	0.024027	0.077149	Mapk3	mitogen-activated protein kinase 3	-0.52558
66397	-0.27699	8.196	5.088	0.024092	0.077296	Sar1b	secretion associated Ras related GTPase 1B	-0.27699
59126	0.61786	4.9002	5.0588	0.024501	0.078547	Nek6	NIMA (never in mitosis gene a)-related expressed kinase 6	0.61786
15982	0.82352	4.3927	5.0563	0.024536	0.078596	Ifrd1	interferon-related developmental regulator 1	0.82352
16362	-0.6769	4.6975	5.0403	0.024764	0.079263	Irf1	interferon regulatory factor 1	-0.6769
66251	0.87698	4.3958	5.0297	0.024917	0.079691	Arfgap3	ADP-ribosylation factor GTPase activating protein 3	0.87698
20511	-0.77918	4.3014	5.0196	0.025062	0.080093	Slc1a2	"solute carrier family 1 (glial high affinity glutamate transporter), member 2"	-0.77918
231889	0.39005	6.4722	5.0121	0.025171	0.08037	Bud31	BUD31 homolog	0.39005
68778	0.43743	6.6514	5.0109	0.025189	0.08037	Gucd1	guanylyl cyclase domain containing 1	0.43743
105247243	-0.4568	6.5551	4.9859	0.025555	0.081474	Gm42375	"predicted gene, 42375"	-0.4568
211896	-0.54546	5.1439	4.9814	0.025622	0.081622	Depdc7	DEP domain containing 7	-0.54546
76454	0.81361	4.4965	4.9727	0.02575	0.081968	Fbxo31	F-box protein 31	0.81361
65973	0.82347	4.2684	4.9663	0.025847	0.08221	Asph	aspartate-beta-hydroxylase	0.82347
228026	-0.65517	4.6691	4.942	0.026212	0.083243	Pdk1	"pyruvate dehydrogenase kinase, isoenzyme 1"	-0.65517
93747	-0.37068	6.5524	4.9419	0.026213	0.083243	Echs1	"enoyl Coenzyme A hydratase, short chain, 1, mitochondrial"	-0.37068
21366	-0.51546	5.2975	4.9244	0.02648	0.084027	Slc6a6	"solute carrier family 6 (neurotransmitter transporter, taurine), member 6"	-0.51546
111175	-0.29408	8.0947	4.9172	0.026591	0.084312	Pecr	peroxisomal trans-2-enoyl-CoA reductase	-0.29408
28018	0.78957	4.3039	4.9037	0.0268	0.084907	Ubfd1	ubiquitin family domain containing 1	0.78957
64918	0.3134	7.6989	4.8939	0.026952	0.085324	Bhmt2	betaine-homocysteine methyltransferase 2	0.3134
70510	-0.5272	5.3876	4.886	0.027075	0.085647	Rnf167	ring finger protein 167	-0.5272
76654	-0.67081	5.4074	4.8626	0.027445	0.08675	Upp2	uridine phosphorylase 2	-0.67081
76808	0.29636	8.7286	4.8605	0.027479	0.086752	Rpl18a	ribosomal protein L18A	0.29636
231238	0.80102	4.2213	4.8598	0.027489	0.086752	Sel1l3	sel-1 suppressor of lin-12-like 3 (C. elegans)	0.80102
11669	-0.28877	9.35	4.8567	0.027539	0.08679	Aldh2	"aldehyde dehydrogenase 2, mitochondrial"	-0.28877
78523	-0.50769	5.3945	4.8564	0.027544	0.08679	Mrpl9	mitochondrial ribosomal protein L9	-0.50769
17912	0.35568	6.6528	4.8527	0.027603	0.086909	Myo1b	myosin IB	0.35568
15376	-0.71353	4.3455	4.8472	0.02769	0.087116	Foxa2	forkhead box A2	-0.71353
16418	0.48339	5.9916	4.8446	0.027734	0.087184	Eif6	eukaryotic translation initiation factor 6	0.48339
15199	-0.42897	6.3302	4.8379	0.027841	0.087454	Hebp1	heme binding protein 1	-0.42897
777654	-1.3086	4.6739	4.8353	0.027883	0.087517	Ighj2	immunoglobulin heavy joining 2	-1.3086
791299	0.50811	9.0976	4.8222	0.028095	0.088048	Gm10069	predicted gene 10069	0.50811
75863	-0.37636	6.6675	4.8222	0.028095	0.088048	Clec4g	"C-type lectin domain family 4, member g"	-0.37636
11983	-0.4482	5.6926	4.8205	0.028123	0.088065	Atpif1	ATPase inhibitory factor 1	-0.4482
69713	0.44583	5.7657	4.8079	0.02833	0.088647	Pin4	"protein (peptidyl-prolyl cis/trans isomerase) NIMA-interacting, 4 (parvulin)"	0.44583
66881	-0.36288	6.5049	4.8033	0.028405	0.088814	Pcyox1	prenylcysteine oxidase 1	-0.36288
66594	-0.24981	8.9457	4.7951	0.028541	0.089168	Uqcr11	"ubiquinol-cytochrome c reductase, complex III subunit XI"	-0.24981
77254	0.43381	6.0398	4.7898	0.028629	0.089373	Yif1b	Yip1 interacting factor homolog B (S. cerevisiae)	0.43381
66522	-0.67921	4.468	4.7751	0.028874	0.090041	Pgpep1	pyroglutamyl-peptidase I	-0.67921
229900	-0.77243	4.261	4.7743	0.028887	0.090041	Gbp7	guanylate binding protein 7	-0.77243
20522	0.39846	6.3402	4.7487	0.029321	0.091287	Slc23a1	"solute carrier family 23 (nucleobase transporters), member 1"	0.39846
100504628	-0.43979	6.0179	4.748	0.029332	0.091287	Gm20319	"predicted gene, 20319"	-0.43979
20893	-0.78242	4.5284	4.7467	0.029355	0.091289	Bhlhe40	"basic helix-loop-helix family, member e40"	-0.78242
12866	0.27081	8.3287	4.7386	0.029494	0.09165	Cox7a2	cytochrome c oxidase subunit 7A2	0.27081
68991	0.47157	5.6371	4.7312	0.02962	0.091934	Ssu72	Ssu72 RNA polymerase II CTD phosphatase homolog (yeast)	0.47157
115488078	-0.54716	5.6926	4.7306	0.02963	0.091934	Gm25776	"predicted gene, 25776"	-0.54716
320940	0.33372	6.9923	4.7131	0.029934	0.092806	Atp11c	"ATPase, class VI, type 11C"	0.33372
214597	-0.3538	6.6897	4.7103	0.029983	0.092863	Sidt2	"SID1 transmembrane family, member 2"	-0.3538
67105	0.49668	5.6579	4.7081	0.030021	0.092863	Timm21	translocase of inner mitochondrial membrane 21	0.49668
13806	0.32833	7.6465	4.708	0.030023	0.092863	Eno1	"enolase 1, alpha non-neuron"	0.32833
78889	0.60813	5.2661	4.7067	0.030045	0.092863	Wsb1	WD repeat and SOCS box-containing 1	0.60813
68059	0.27528	7.8232	4.7019	0.030129	0.093053	Tm9sf2	transmembrane 9 superfamily member 2	0.27528
66711	-0.4351	6.0165	4.7005	0.030154	0.093059	Sbds	SBDS ribosome maturation factor	-0.4351
22245	-0.56014	5.1246	4.6918	0.030307	0.093409	Uck1	uridine-cytidine kinase 1	-0.56014
20193	-0.31821	7.3228	4.6914	0.030313	0.093409	S100a1	S100 calcium binding protein A1	-0.31821
74152	0.42201	5.9078	4.685	0.030426	0.093685	Stra6l	STRA6-like	0.42201
665046	-0.56312	4.7715	4.6749	0.030607	0.094171	Gm7463	predicted gene 7463	-0.56312
17194	0.27836	8.0334	4.6689	0.030713	0.094425	Mbl1	mannose-binding lectin (protein A) 1	0.27836
12793	0.42174	5.9935	4.6676	0.030737	0.094426	Cnih1	cornichon family AMPA receptor auxiliary protein 1	0.42174
20504	-0.58542	4.866	4.665	0.030784	0.094498	Slc17a1	"solute carrier family 17 (sodium phosphate), member 1"	-0.58542
100503670	0.29147	8.0245	4.6528	0.031002	0.095097	Rpl5	ribosomal protein L5	0.29147
16325	-0.42733	6.2798	4.6459	0.031128	0.09541	Inhbc	inhibin beta-C	-0.42733
52653	0.50829	5.3293	4.6348	0.031329	0.095954	Nudcd2	NudC domain containing 2	0.50829
66841	-0.34939	6.9023	4.6298	0.031422	0.096166	Etfdh	"electron transferring flavoprotein, dehydrogenase"	-0.34939
74104	-0.43755	5.7335	4.6234	0.031539	0.096452	Abcb6	"ATP-binding cassette, sub-family B (MDR/TAP), member 6"	-0.43755
67089	0.34052	6.7771	4.6203	0.031597	0.096554	Psmc6	"proteasome (prosome, macropain) 26S subunit, ATPase, 6"	0.34052
13382	0.38885	7.0455	4.6043	0.031891	0.097379	Dld	dihydrolipoamide dehydrogenase	0.38885
117591	-0.5861	4.9348	4.6022	0.031932	0.097379	Slc2a9	"solute carrier family 2 (facilitated glucose transporter), member 9"	-0.5861
15109	-0.35538	7.3864	4.6018	0.031939	0.097379	Hal	histidine ammonia lyase	-0.35538
77110	-0.476	5.5563	4.5982	0.032005	0.097474	Gpbp1l1	GC-rich promoter binding protein 1-like 1	-0.476
67442	-0.37541	7.4623	4.5975	0.032018	0.097474	Retsat	"retinol saturase (all trans retinol 13,14 reductase)"	-0.37541
59044	-0.34182	6.7789	4.594	0.032085	0.097604	Rnf130	ring finger protein 130	-0.34182
19167	0.33156	6.93	4.5882	0.032192	0.097858	Psma3	proteasome subunit alpha 3	0.33156
19241	-0.44921	7.3485	4.5814	0.03232	0.098174	Tmsb4x	"thymosin, beta 4, X chromosome"	-0.44921
84704	0.50735	5.172	4.5778	0.032388	0.098258	Snurf	SNRPN upstream reading frame	0.50735
52513	0.521	5.321	4.5774	0.032397	0.098258	Ddx56	DEAD (Asp-Glu-Ala-Asp) box polypeptide 56	0.521
58805	-0.51492	5.0833	4.576	0.032423	0.098265	Mlxipl	MLX interacting protein-like	-0.51492
74334	-0.67586	4.5855	4.5733	0.032473	0.098343	Ranbp10	RAN binding protein 10	-0.67586
22192	0.44007	5.7178	4.5556	0.032811	0.099291	Ube2m	ubiquitin-conjugating enzyme E2M	0.44007
227753	-0.73565	5.1606	4.549	0.032938	0.099602	Gsn	gelsolin	-0.73565
75751	0.53308	5.2719	4.5451	0.033012	0.099751	Ipo4	importin 4	0.53308
107338	0.53127	5.187	4.5422	0.033069	0.099848	Gbf1	golgi-specific brefeldin A-resistance factor 1	0.53127
12822	-0.28519	9.1284	4.5294	0.033317	0.10052	Col18a1	"collagen, type XVIII, alpha 1"	-0.28519
235459	0.588	5.0447	4.5206	0.03349	0.10097	Gtf2a2	"general transcription factor II A, 2"	0.588
232371	0.3513	6.6325	4.5105	0.033688	0.10149	C1rl	"complement component 1, r subcomponent-like"	0.3513
245867	-0.62661	4.7773	4.508	0.033737	0.10156	Pcmtd2	protein-L-isoaspartate (D-aspartate) O-methyltransferase domain containing 2	-0.62661
56726	-0.41551	6.0932	4.5041	0.033814	0.10172	Sh3bgrl	SH3-binding domain glutamic acid-rich protein like	-0.41551
70355	-0.5235	5.1564	4.4915	0.034064	0.10239	Gprc5c	"G protein-coupled receptor, family C, group 5, member C"	-0.5235
69863	-0.74103	4.2483	4.489	0.034114	0.10247	Ttc39b	tetratricopeptide repeat domain 39B	-0.74103
387524	-0.55921	4.9381	4.4867	0.03416	0.10253	Znrf2	zinc and ring finger 2	-0.55921
27981	0.40625	7.2497	4.4742	0.034411	0.10321	Rsrp1	arginine/serine rich protein 1	0.40625
67371	0.70091	4.4111	4.4681	0.034534	0.1035	Gtf3c6	"general transcription factor IIIC, polypeptide 6, alpha"	0.70091
22022	0.53888	5.2205	4.4637	0.034623	0.10369	Tpst2	protein-tyrosine sulfotransferase 2	0.53888
71900	-0.33545	6.7196	4.458	0.034739	0.10396	Tmem106b	transmembrane protein 106B	-0.33545
66972	-0.39506	6.4567	4.4491	0.03492	0.10442	Slc25a23	"solute carrier family 25 (mitochondrial carrier; phosphate carrier), member 23"	-0.39506
54411	0.33288	6.8968	4.4461	0.034982	0.10453	Atp6ap1	"ATPase, H+ transporting, lysosomal accessory protein 1"	0.33288
27364	-0.43351	5.637	4.4389	0.035128	0.10489	Srr	serine racemase	-0.43351
100042625	0.27938	7.8034	4.4246	0.035425	0.1057	Gstp-ps	"glutathione S-transferase, pi, pseudogene"	0.27938
12258	0.31463	9.1905	4.4201	0.035518	0.1059	Serping1	"serine (or cysteine) peptidase inhibitor, clade G, member 1"	0.31463
66945	-0.24416	8.4139	4.4075	0.035782	0.10655	Sdha	"succinate dehydrogenase complex, subunit A, flavoprotein (Fp)"	-0.24416
68777	-0.63989	4.528	4.4072	0.035788	0.10655	Tmem53	transmembrane protein 53	-0.63989
223453	0.29047	7.5308	4.4059	0.035814	0.10655	Dap	death-associated protein	0.29047
11640	-0.40679	5.9314	4.3873	0.036208	0.10764	Akap1	A kinase (PRKA) anchor protein 1	-0.40679
66656	0.41769	5.9747	4.3798	0.036368	0.10804	Eef1d	eukaryotic translation elongation factor 1 delta (guanine nucleotide exchange protein)	0.41769
235041	-0.62982	4.4919	4.3772	0.036423	0.10812	Kank2	KN motif and ankyrin repeat domains 2	-0.62982
12894	-0.32775	7.9134	4.3722	0.036529	0.10836	Cpt1a	"carnitine palmitoyltransferase 1a, liver"	-0.32775
20503	-0.6986	4.5039	4.3647	0.036691	0.10872	Slc16a7	"solute carrier family 16 (monocarboxylic acid transporters), member 7"	-0.6986
100216534	0.69937	4.3898	4.3641	0.036704	0.10872	Snord96a	"small nucleolar RNA, C/D box 96A"	0.69937
66834	-0.3233	6.9089	4.3597	0.036799	0.10892	Acot13	acyl-CoA thioesterase 13	-0.3233
110960	0.32225	6.904	4.3564	0.036871	0.10905	Tars	threonyl-tRNA synthetase	0.32225
59021	0.33957	6.8325	4.3364	0.037305	0.11025	Rab2a	"RAB2A, member RAS oncogene family"	0.33957
230257	-0.42389	5.8304	4.3255	0.037546	0.11089	Ptbp3	polypyrimidine tract binding protein 3	-0.42389
15139	0.28021	9.373	4.3105	0.037878	0.11178	Hc	hemolytic complement	0.28021
19385	0.42992	5.6533	4.3064	0.037969	0.11197	Ranbp1	RAN binding protein 1	0.42992
54403	-0.48685	5.5787	4.3032	0.038041	0.1121	Slc4a4	"solute carrier family 4 (anion exchanger), member 4"	-0.48685
226849	-0.36946	6.4559	4.2984	0.038147	0.11233	Ppp2r5a	"protein phosphatase 2, regulatory subunit B', alpha"	-0.36946
18950	0.405	6.0197	4.2917	0.0383	0.1127	Pnp	purine-nucleoside phosphorylase	0.405
20224	0.39055	6.4445	4.2847	0.038456	0.11308	Sar1a	secretion associated Ras related GTPase 1A	0.39055
230598	0.46479	5.5594	4.2809	0.038544	0.11325	Nrd1	"nardilysin, N-arginine dibasic convertase, NRD convertase 1"	0.46479
50528	0.60608	4.7196	4.2735	0.03871	0.11358	Tmprss2	"transmembrane protease, serine 2"	0.60608
108077	0.44026	5.6527	4.2735	0.038711	0.11358	Skiv2l	superkiller viralicidic activity 2-like (S. cerevisiae)	0.44026
22201	0.29419	7.2811	4.2723	0.038738	0.11358	Uba1	ubiquitin-like modifier activating enzyme 1	0.29419
192652	-0.74881	4.3131	4.2671	0.038857	0.11384	Wdr81	WD repeat domain 81	-0.74881
15377	0.5155	5.2841	4.2639	0.038931	0.11395	Foxa3	forkhead box A3	0.5155
97541	0.43247	6.0647	4.2631	0.03895	0.11395	Qars	glutaminyl-tRNA synthetase	0.43247
107071	0.43409	5.8528	4.2541	0.039155	0.11447	Wdr74	WD repeat domain 74	0.43409
66107	0.39615	11.569	4.2384	0.03952	0.11543	Wfdc21	WAP four-disulfide core domain 21	0.39615
67681	0.38791	6.1867	4.2375	0.039542	0.11543	Mrpl18	mitochondrial ribosomal protein L18	0.38791
56173	0.72698	4.4009	4.2348	0.039604	0.11553	Cldn14	claudin 14	0.72698
13034	-0.74261	4.2142	4.2302	0.039711	0.11568	Ctse	cathepsin E	-0.74261
12763	0.47201	5.297	4.2301	0.039713	0.11568	Cmah	cytidine monophospho-N-acetylneuraminic acid hydroxylase	0.47201
66119	0.41306	6.0043	4.2234	0.03987	0.11606	Tomm6	translocase of outer mitochondrial membrane 6	0.41306
208643	0.25724	7.897	4.2113	0.040156	0.11681	Eif4g1	"eukaryotic translation initiation factor 4, gamma 1"	0.25724
22225	0.39901	6.0871	4.2063	0.040273	0.11706	Usp5	ubiquitin specific peptidase 5 (isopeptidase T)	0.39901
76933	-0.7332	4.5047	4.204	0.040329	0.11709	Ifi27l2a	"interferon, alpha-inducible protein 27 like 2A"	-0.7332
235587	0.61164	4.7048	4.2035	0.04034	0.11709	Parp3	"poly (ADP-ribose) polymerase family, member 3"	0.61164
26363	-0.39778	6.062	4.2014	0.040391	0.11715	Btd	biotinidase	-0.39778
20641	0.50501	5.1287	4.1979	0.040474	0.11731	Snrpd1	small nuclear ribonucleoprotein D1	0.50501
20529	0.36945	6.2251	4.1791	0.040924	0.11853	Slc31a1	"solute carrier family 31, member 1"	0.36945
15211	-0.40474	6.2478	4.1777	0.04096	0.11855	Hexa	hexosaminidase A	-0.40474
14164	0.46558	5.3577	4.1761	0.040997	0.11855	Fgf1	fibroblast growth factor 1	0.46558
67636	-0.47884	5.2573	4.1752	0.041019	0.11855	Etfrf1	electron transfer flavoprotein regulatory factor 1	-0.47884
12509	-0.46507	5.4315	4.1604	0.04138	0.11951	Cd59a	CD59a antigen	-0.46507
67512	0.28703	7.6657	4.155	0.041511	0.1198	Agpat2	"1-acylglycerol-3-phosphate O-acyltransferase 2 (lysophosphatidic acid acyltransferase, beta)"	0.28703
66291	-0.70913	4.2207	4.1463	0.041725	0.12033	Smim8	small integral membrane protein 8	-0.70913
68133	-0.2813	7.3856	4.1373	0.041947	0.12088	Gcsh	glycine cleavage system protein H (aminomethyl carrier)	-0.2813
14651	-0.25826	8.5869	4.1299	0.042132	0.12133	Hagh	hydroxyacyl glutathione hydrolase	-0.25826
106522	-0.63555	4.5529	4.1177	0.042437	0.1221	Pkdcc	"protein kinase domain containing, cytoplasmic"	-0.63555
15586	0.6349	4.5948	4.1161	0.042476	0.1221	Hyal1	hyaluronoglucosaminidase 1	0.6349
64339	0.41341	6.0188	4.1156	0.042489	0.1221	Fndc4	fibronectin type III domain containing 4	0.41341
94063	0.40734	5.8273	4.0989	0.04291	0.12322	Mrpl16	mitochondrial ribosomal protein L16	0.40734
22139	-0.44171	13.448	4.0977	0.042943	0.12323	Ttr	transthyretin	-0.44171
23996	0.47114	6.7769	4.0959	0.042988	0.12327	Psmc4	"proteasome (prosome, macropain) 26S subunit, ATPase, 4"	0.47114
100049568	-0.31137	10.939	4.0914	0.043102	0.12346	Gm10252	predicted gene 10252	-0.31137
12177	-0.45913	5.5479	4.0908	0.043116	0.12346	Bnip3l	BCL2/adenovirus E1B interacting protein 3-like	-0.45913
329416	0.56767	4.8809	4.0884	0.043178	0.12355	Nostrin	nitric oxide synthase trafficker	0.56767
75620	0.30046	8.2849	4.0824	0.043333	0.12389	Kxd1	KxDL motif containing 1	0.30046
100039139	-0.44618	10.509	4.0815	0.043356	0.12389	Ccdc152	coiled-coil domain containing 152	-0.44618
11816	-0.43529	14.265	4.0759	0.0435	0.12416	Apoe	apolipoprotein E	-0.43529
14867	-0.39864	7.1045	4.0754	0.043512	0.12416	Gstm6	"glutathione S-transferase, mu 6"	-0.39864
100526475	-0.29797	7.6704	4.0698	0.043657	0.12448	Mir3076	microRNA 3076	-0.29797
100628612	-0.6254	4.6631	4.0651	0.043777	0.12471	Mir5113	microRNA 5113	-0.6254
24045	0.60256	4.745	4.0644	0.043797	0.12471	Scamp3	secretory carrier membrane protein 3	0.60256
102566	-0.68796	4.2483	4.061	0.043885	0.12487	Ano10	anoctamin 10	-0.68796
18115	-0.38691	6.1379	4.0569	0.04399	0.12508	Nnt	nicotinamide nucleotide transhydrogenase	-0.38691
102448	-0.41085	5.8812	4.0502	0.044166	0.12544	Xylb	xylulokinase homolog (H. influenzae)	-0.41085
28030	0.38758	6.0764	4.0498	0.044178	0.12544	Gfm1	"G elongation factor, mitochondrial 1"	0.38758
12263	-0.35659	6.3766	4.0416	0.044391	0.12596	C2	complement component 2 (within H-2S)	-0.35659
15925	0.39887	5.977	4.0397	0.044441	0.12601	Ide	insulin degrading enzyme	0.39887
71116	0.68764	4.3837	4.0366	0.044525	0.12616	Stx18	syntaxin 18	0.68764
108705	-0.30761	6.959	4.0348	0.044571	0.1262	Pttg1ip	pituitary tumor-transforming 1 interacting protein	-0.30761
26943	0.28373	7.7507	4.0325	0.044631	0.12628	Serinc3	serine incorporator 3	0.28373
67693	0.61803	4.5814	4.0252	0.044825	0.12674	Hypk	huntingtin interacting protein K	0.61803
14555	0.25223	8.1526	4.0186	0.045002	0.12716	Gpd1	glycerol-3-phosphate dehydrogenase 1 (soluble)	0.25223
269831	-0.30119	6.9775	4.0107	0.045213	0.12766	Tspan12	tetraspanin 12	-0.30119
68671	-0.24666	7.953	4.0024	0.045435	0.1282	Pcyt2	"phosphate cytidylyltransferase 2, ethanolamine"	-0.24666
67943	0.70115	4.3867	4.0004	0.045488	0.12826	Mesd	mesoderm development LRP chaperone	0.70115
102465200	-0.69929	5.3235	3.9928	0.045695	0.12875	Mir6381	microRNA 6381	-0.69929
107976	0.54062	4.9844	3.9876	0.045836	0.12906	Babam2	BRISC and BRCA1 A complex member 2	0.54062
16068	0.75334	4.3383	3.9698	0.046324	0.13034	Il18bp	interleukin 18 binding protein	0.75334
100526465	0.4187	5.9478	3.964	0.046484	0.1307	Mir3057	microRNA 3057	0.4187
12759	0.26027	9.8685	3.9628	0.046515	0.1307	Clu	clusterin	0.26027
26444	0.30066	7.1445	3.9545	0.046745	0.13126	Psma7	proteasome subunit alpha 7	0.30066
20917	-0.27562	7.3966	3.9522	0.046809	0.13134	Suclg2	"succinate-Coenzyme A ligase, GDP-forming, beta subunit"	-0.27562
24010	0.35348	6.7212	3.9492	0.046892	0.13149	Ik	IK cytokine	0.35348
55950	-0.71576	4.2623	3.9476	0.046937	0.13152	Bri3	brain protein I3	-0.71576
22143	0.52894	4.9845	3.9461	0.046979	0.13155	Tuba1b	"tubulin, alpha 1B"	0.52894
76608	-0.4499	5.4083	3.9413	0.047113	0.13183	Hectd3	HECT domain E3 ubiquitin protein ligase 3	-0.4499
13117	0.65894	7.6564	3.9295	0.047447	0.1326	Cyp4a10	"cytochrome P450, family 4, subfamily a, polypeptide 10"	0.65894
67490	0.55841	4.9471	3.9293	0.047451	0.1326	Ufl1	UFM1 specific ligase 1	0.55841
13808	-1.1027	4.6971	3.9256	0.047556	0.1328	Eno3	"enolase 3, beta muscle"	-1.1027
66559	0.57589	4.7862	3.9234	0.04762	0.13288	Metap1d	methionyl aminopeptidase type 1D (mitochondrial)	0.57589
57319	-0.41354	5.8755	3.9216	0.047668	0.13293	Smpdl3a	"sphingomyelin phosphodiesterase, acid-like 3A"	-0.41354
66162	0.70964	4.3231	3.9104	0.047988	0.13373	Bola2	bolA-like 2 (E. coli)	0.70964
11814	-0.3288	12.018	3.904	0.048171	0.13409	Apoc3	apolipoprotein C-III	-0.3288
100316686	-0.72542	4.3775	3.9036	0.048183	0.13409	Mir1901	microRNA 1901	-0.72542
11898	-0.48095	11.646	3.8967	0.048382	0.13455	Ass1	argininosuccinate synthetase 1	-0.48095
68323	0.61804	4.5889	3.8894	0.048591	0.13504	Nudt22	nudix (nucleoside diphosphate linked moiety X)-type motif 22	0.61804
22436	0.33894	6.3962	3.8847	0.048727	0.13526	Xdh	xanthine dehydrogenase	0.33894
53600	0.29868	7.082	3.8843	0.048738	0.13526	Timm23	translocase of inner mitochondrial membrane 23	0.29868
16195	0.36061	6.3773	3.8817	0.048816	0.13538	Il6st	interleukin 6 signal transducer	0.36061
100217422	0.66479	4.8511	3.8721	0.049096	0.13606	Snord13	"small nucleolar RNA, C/D box 13"	0.66479
231413	-0.35974	6.1922	3.8677	0.049224	0.13633	Grsf1	G-rich RNA sequence binding factor 1	-0.35974
12492	0.31561	6.815	3.8661	0.049272	0.13636	Scarb2	"scavenger receptor class B, member 2"	0.31561
18107	0.44658	5.4586	3.8642	0.049328	0.13643	Nmt1	N-myristoyltransferase 1	0.44658
67393	-0.53664	4.8893	3.8619	0.049394	0.13652	Cxxc5	CXXC finger 5	-0.53664
66496	-0.36016	6.2482	3.8541	0.049625	0.13703	Ppdpf	pancreatic progenitor cell differentiation and proliferation factor	-0.36016
12010	-0.31099	11.186	3.8532	0.049652	0.13703	B2m	beta-2 microglobulin	-0.31099
15526	0.26127	9.0879	3.8522	0.04968	0.13703	Hspa9	heat shock protein 9	0.26127
664994	-0.41955	5.6589	3.8501	0.049743	0.13704	Isoc2a	isochorismatase domain containing 2a	-0.41955
12466	0.31474	6.7706	3.8489	0.049779	0.13704	Cct6a	"chaperonin containing Tcp1, subunit 6a (zeta)"	0.31474
98828	0.40698	6.0623	3.8486	0.049787	0.13704	Cdc123	cell division cycle 123	0.40698
54208	-0.31205	6.7319	3.8428	0.049959	0.13742	Arl6ip1	ADP-ribosylation factor-like 6 interacting protein 1	-0.31205
11431	0.43383	5.4531	3.8391	0.05007	0.13763	Acp1	"acid phosphatase 1, soluble"	0.43383
104370	-0.56002	5.191	3.8342	0.050217	0.13794	Snora68	"small nucleolar RNA, H/ACA box 68"	-0.56002
17155	-0.32975	6.4324	3.8263	0.050454	0.1385	Man1a	"mannosidase 1, alpha"	-0.32975
26433	0.53451	5.0215	3.8121	0.050885	0.13959	Plod3	"procollagen-lysine, 2-oxoglutarate 5-dioxygenase 3"	0.53451
207818	-0.47864	5.1246	3.8066	0.051051	0.13995	Smagp	small cell adhesion glycoprotein	-0.47864
66425	-0.43973	5.6165	3.8019	0.051196	0.14025	Pcp4l1	Purkinje cell protein 4-like 1	-0.43973
108837	0.50127	5.2492	3.794	0.051436	0.14081	Ibtk	inhibitor of Bruton agammaglobulinemia tyrosine kinase	0.50127
18563	0.24093	8.5924	3.7921	0.051496	0.14088	Pcx	pyruvate carboxylase	0.24093
110265	-0.39224	5.8296	3.7899	0.051564	0.1409	Msra	methionine sulfoxide reductase A	-0.39224
54139	-0.61718	4.5089	3.7896	0.051571	0.1409	Irf6	interferon regulatory factor 6	-0.61718
12181	0.51711	5.023	3.7842	0.05174	0.14114	Bop1	block of proliferation 1	0.51711
54375	0.41435	5.5884	3.784	0.051744	0.14114	Azin1	antizyme inhibitor 1	0.41435
27273	0.64677	5.4287	3.7834	0.051764	0.14114	Pdk4	"pyruvate dehydrogenase kinase, isoenzyme 4"	0.64677
57267	0.39006	5.9049	3.7813	0.051828	0.14122	Apba3	"amyloid beta (A4) precursor protein-binding, family A, member 3"	0.39006
66270	0.45424	5.9033	3.7749	0.052028	0.14167	Retreg1	reticulophagy regulator 1	0.45424
52040	-0.66184	4.4106	3.7725	0.052101	0.14177	Ppp1r10	"protein phosphatase 1, regulatory subunit 10"	-0.66184
17454	-0.65622	4.3848	3.7625	0.052413	0.14253	Mov10	Mov10 RISC complex RNA helicase	-0.65622
13360	0.52032	6.3279	3.7501	0.052805	0.14349	Dhcr7	7-dehydrocholesterol reductase	0.52032
72289	0.4781	9.6593	3.7384	0.053177	0.14441	Malat1	metastasis associated lung adenocarcinoma transcript 1 (non-coding RNA)	0.4781
14067	-0.26051	7.6941	3.7354	0.053272	0.14456	F5	coagulation factor V	-0.26051
103733	0.54017	4.859	3.7339	0.053319	0.14456	Tubg1	"tubulin, gamma 1"	0.54017
58235	-0.51392	4.8353	3.7332	0.05334	0.14456	Nectin1	nectin cell adhesion molecule 1	-0.51392
234825	0.63298	4.445	3.728	0.053507	0.14492	Klhdc4	kelch domain containing 4	0.63298
14874	-0.22361	8.2473	3.7169	0.053864	0.14578	Gstz1	glutathione transferase zeta 1 (maleylacetoacetate isomerase)	-0.22361
94213	0.57967	4.7806	3.7089	0.054124	0.14639	Ddx50	DEAD (Asp-Glu-Ala-Asp) box polypeptide 50	0.57967
11428	-0.26952	7.4326	3.7038	0.054289	0.14673	Aco1	aconitase 1	-0.26952
236732	0.50867	5.0093	3.7028	0.054321	0.14673	Rbm10	RNA binding motif protein 10	0.50867
74945	-0.65518	5.9315	3.6965	0.054528	0.14719	Acss2os	"acyl-CoA synthetase short-chain family member 2, opposite strand"	-0.65518
269823	0.34504	6.3383	3.6902	0.054734	0.14761	Pon3	paraoxonase 3	0.34504
102631784	-0.50005	4.9849	3.6895	0.054756	0.14761	Gm13267	predicted gene 13267	-0.50005
56214	0.57893	4.8421	3.677	0.055167	0.14862	Scamp4	secretory carrier membrane protein 4	0.57893
56189	-0.24906	8.0061	3.6712	0.055361	0.14904	Prodh2	proline dehydrogenase (oxidase) 2	-0.24906
54214	0.53044	4.9622	3.6576	0.055813	0.15016	Golga4	"golgi autoantigen, golgin subfamily a, 4"	0.53044
71743	-0.32788	6.4733	3.6508	0.056044	0.15068	Coasy	Coenzyme A synthase	-0.32788
16562	-0.32006	6.5827	3.642	0.056341	0.15138	Kif1c	kinesin family member 1C	-0.32006
72361	0.41792	5.5969	3.6383	0.056464	0.15161	Ces2g	carboxylesterase 2G	0.41792
216767	0.37376	5.9736	3.6345	0.056595	0.15186	Mrpl22	mitochondrial ribosomal protein L22	0.37376
18813	0.37798	5.9173	3.6309	0.056715	0.15208	Pa2g4	proliferation-associated 2G4	0.37798
13105	0.36836	7.634	3.6294	0.056768	0.15212	Cyp2d9	"cytochrome P450, family 2, subfamily d, polypeptide 9"	0.36836
99138	-0.35784	6.1594	3.6244	0.056937	0.15247	Stard7	START domain containing 7	-0.35784
15378	0.24913	7.851	3.6233	0.056974	0.15247	Hnf4a	"hepatic nuclear factor 4, alpha"	0.24913
192156	0.37394	5.7583	3.6035	0.057658	0.15414	Mvd	mevalonate (diphospho) decarboxylase	0.37394
22596	0.42125	5.4343	3.603	0.057674	0.15414	Xrcc5	X-ray repair complementing defective repair in Chinese hamster cells 5	0.42125
66887	-0.25343	7.5831	3.5969	0.057888	0.15461	Lonp2	"lon peptidase 2, peroxisomal"	-0.25343
66244	0.67462	4.2216	3.591	0.058094	0.15506	Nemf	nuclear export mediator factor	0.67462
80898	-0.36666	5.9029	3.5896	0.058141	0.15508	Erap1	endoplasmic reticulum aminopeptidase 1	-0.36666
108037	-0.3597	6.5087	3.5868	0.058239	0.1552	Shmt2	serine hydroxymethyltransferase 2 (mitochondrial)	-0.3597
241877	-0.43559	5.2513	3.5855	0.058286	0.1552	Slc10a5	"solute carrier family 10 (sodium/bile acid cotransporter family), member 5"	-0.43559
231801	-0.4728	5.0613	3.5851	0.0583	0.1552	Agfg2	ArfGAP with FG repeats 2	-0.4728
100316680	0.50811	6.1757	3.5823	0.058398	0.15536	Mir1903	microRNA 1903	0.50811
24017	-0.37677	5.7781	3.5787	0.058523	0.15559	Rnf13	ring finger protein 13	-0.37677
26456	-0.36438	6.2453	3.5679	0.058907	0.15647	Sema4g	"sema domain, immunoglobulin domain (Ig), transmembrane domain (TM) and short cytoplasmic domain, (semaphorin) 4G"	-0.36438
71973	-0.58127	4.5726	3.5669	0.058941	0.15647	Rbpms2	RNA binding protein with multiple splicing 2	-0.58127
192678	-0.52055	4.992	3.5661	0.058972	0.15647	Rassf3	Ras association (RalGDS/AF-6) domain family member 3	-0.52055
14595	0.50438	5.0616	3.5632	0.059074	0.15664	B4galt1	"UDP-Gal:betaGlcNAc beta 1,4- galactosyltransferase, polypeptide 1"	0.50438
20517	0.2656	8.9457	3.5618	0.059124	0.15665	Slc22a1	"solute carrier family 22 (organic cation transporter), member 1"	0.2656
104725	-0.3561	6.1967	3.5609	0.059154	0.15665	Sptssa	"serine palmitoyltransferase, small subunit A"	-0.3561
100504581	-0.48707	5.0973	3.5569	0.059297	0.15693	Gm17275	"predicted gene, 17275"	-0.48707
16211	0.35384	6.1537	3.5529	0.059441	0.1572	Kpnb1	karyopherin (importin) beta 1	0.35384
319263	-0.40578	5.5582	3.5467	0.059662	0.15768	Pcmtd1	protein-L-isoaspartate (D-aspartate) O-methyltransferase domain containing 1	-0.40578
106052	0.69217	4.2488	3.5391	0.059939	0.15831	Fbxo4	F-box protein 4	0.69217
545367	0.41775	5.4604	3.5307	0.060244	0.15901	Gm5834	predicted pseudogene 5834	0.41775
777656	-1.3729	5.7598	3.5289	0.060307	0.15906	Ighj4	immunoglobulin heavy joining 4	-1.3729
26373	-0.45242	5.2803	3.5265	0.060395	0.15906	Clcn7	"chloride channel, voltage-sensitive 7"	-0.45242
13086	-0.37051	9.7648	3.5263	0.060404	0.15906	Cyp2a4	"cytochrome P450, family 2, subfamily a, polypeptide 4"	-0.37051
71514	0.4522	5.2583	3.5257	0.060423	0.15906	Sfpq	splicing factor proline/glutamine rich (polypyrimidine tract binding protein associated)	0.4522
69129	0.57636	4.6281	3.5239	0.060491	0.15906	Pex11g	peroxisomal biogenesis factor 11 gamma	0.57636
68936	-0.52582	4.9944	3.523	0.060523	0.15906	Smim11	small integral membrane protein 11	-0.52582
53356	0.31043	6.8105	3.5226	0.060537	0.15906	Eif3g	"eukaryotic translation initiation factor 3, subunit G"	0.31043
19358	-0.42093	5.4572	3.5132	0.060882	0.15986	Rad23a	"RAD23 homolog A, nucleotide excision repair protein"	-0.42093
67887	0.32891	6.569	3.5117	0.060938	0.15991	Saraf	store-operated calcium entry-associated regulatory factor	0.32891
66587	0.53321	4.8948	3.5095	0.061018	0.16001	Fastk	Fas-activated serine/threonine kinase	0.53321
56085	0.30192	6.6678	3.5056	0.061164	0.16019	Ubqln1	ubiquilin 1	0.30192
52858	0.39224	5.6773	3.5055	0.061165	0.16019	Cdipt	CDP-diacylglycerol--inositol 3-phosphatidyltransferase (phosphatidylinositol synthase)	0.39224
67804	-0.35951	6.1153	3.503	0.061258	0.16033	Snx2	sorting nexin 2	-0.35951
19177	0.36281	6.0102	3.4933	0.061616	0.16116	Psmb7	"proteasome (prosome, macropain) subunit, beta type 7"	0.36281
211401	0.47165	5.1016	3.4917	0.061678	0.16122	Mtss1	MTSS I-BAR domain containing 1	0.47165
66230	0.37743	5.8477	3.4881	0.061811	0.16147	Mrps28	mitochondrial ribosomal protein S28	0.37743
24030	0.38634	6.146	3.4855	0.061908	0.16161	Mrps12	mitochondrial ribosomal protein S12	0.38634
17347	0.40645	5.8479	3.482	0.06204	0.16172	Mknk2	MAP kinase-interacting serine/threonine kinase 2	0.40645
71693	-0.39449	5.7871	3.4819	0.062042	0.16172	Colec11	collectin sub-family member 11	-0.39449
235504	-0.52605	4.9531	3.4812	0.062068	0.16172	Slc17a5	"solute carrier family 17 (anion/sugar transporter), member 5"	-0.52605
14228	0.27759	7.4092	3.4786	0.062168	0.16188	Fkbp4	FK506 binding protein 4	0.27759
75599	-0.50495	4.9359	3.4763	0.062252	0.1619	Pcdh1	protocadherin 1	-0.50495
67675	0.31704	6.4964	3.4762	0.062258	0.1619	Cuta	cutA divalent cation tolerance homolog	0.31704
54189	-0.46722	5.1207	3.4666	0.062618	0.16273	Rabep1	"rabaptin, RAB GTPase binding effector protein 1"	-0.46722
11625	0.42916	14.046	3.4651	0.062678	0.16279	Ahsg	alpha-2-HS-glycoprotein	0.42916
11425	-0.23781	8.8738	3.4621	0.062792	0.16298	Apoc4	apolipoprotein C-IV	-0.23781
67914	-0.29752	6.658	3.4585	0.062929	0.16318	Coq9	coenzyme Q9	-0.29752
24058	0.48504	5.0218	3.4579	0.062952	0.16318	Sigirr	single immunoglobulin and toll-interleukin 1 receptor (TIR) domain	0.48504
12336	0.37437	5.8711	3.4556	0.06304	0.16331	Capns1	"calpain, small subunit 1"	0.37437
15451	-0.24411	7.9664	3.4518	0.063181	0.16357	Hpn	hepsin	-0.24411
110446	-0.26766	8.73	3.4505	0.063233	0.1636	Acat1	acetyl-Coenzyme A acetyltransferase 1	-0.26766
71375	-0.62993	4.292	3.4471	0.063363	0.16383	Foxn3	forkhead box N3	-0.62993
353172	0.35273	6.128	3.4219	0.064336	0.16624	Gars	glycyl-tRNA synthetase	0.35273
71919	0.65684	4.2471	3.4171	0.064525	0.16662	Rpap3	RNA polymerase II associated protein 3	0.65684
14635	-0.33054	6.6215	3.4101	0.064798	0.16707	Galk1	galactokinase 1	-0.33054
69635	-0.40266	5.3756	3.4094	0.064825	0.16707	Dapk1	death associated protein kinase 1	-0.40266
50724	-0.54971	4.6713	3.4089	0.064847	0.16707	Sap30l	SAP30-like	-0.54971
110809	0.41279	5.4467	3.4084	0.064864	0.16707	Srsf1	serine and arginine-rich splicing factor 1	0.41279
17281	-0.61544	4.3966	3.4054	0.064984	0.16727	Fyco1	FYVE and coiled-coil domain containing 1	-0.61544
12567	0.28457	6.8633	3.4018	0.065125	0.1675	Cdk4	cyclin-dependent kinase 4	0.28457
68273	0.61464	4.5556	3.4007	0.06517	0.1675	Pomgnt1	"protein O-linked mannose beta 1,2-N-acetylglucosaminyltransferase"	0.61464
13106	-0.45687	12.254	3.4	0.065197	0.1675	Cyp2e1	"cytochrome P450, family 2, subfamily e, polypeptide 1"	-0.45687
68094	-0.45757	5.1233	3.3852	0.065783	0.1689	Smarcc2	"SWI/SNF related, matrix associated, actin dependent regulator of chromatin, subfamily c, member 2"	-0.45757
50909	-0.28586	6.8733	3.3829	0.065876	0.16903	C1ra	"complement component 1, r subcomponent A"	-0.28586
19181	0.37059	5.7377	3.3672	0.066507	0.17044	Psmc2	"proteasome (prosome, macropain) 26S subunit, ATPase 2"	0.37059
103554	0.31203	6.5187	3.3671	0.066509	0.17044	Psme4	"proteasome (prosome, macropain) activator subunit 4"	0.31203
20181	0.24875	7.4855	3.3651	0.066593	0.17055	Rxra	retinoid X receptor alpha	0.24875
270166	0.2467	8.3728	3.354	0.067042	0.1715	Clpx	caseinolytic mitochondrial matrix peptidase chaperone subunit	0.2467
97863	-0.44106	5.2266	3.3538	0.06705	0.1715	Fam8a1	"family with sequence similarity 8, member A1"	-0.44106
231583	-0.32626	6.5871	3.3504	0.06719	0.17167	Slc26a1	"solute carrier family 26 (sulfate transporter), member 1"	-0.32626
16180	-0.48541	4.936	3.3501	0.067201	0.17167	Il1rap	interleukin 1 receptor accessory protein	-0.48541
68554	-0.52313	4.7626	3.3477	0.067301	0.17182	Cebpzos	"CCAAT/enhancer binding protein (C/EBP), zeta, opposite strand"	-0.52313
216454	-0.52005	5.0283	3.3347	0.067834	0.17298	Rdh16f2	RDH16 family member 2	-0.52005
192662	0.38033	5.7755	3.3335	0.067883	0.17298	Arhgdia	Rho GDP dissociation inhibitor (GDI) alpha	0.38033
56457	0.38333	5.7047	3.3334	0.067887	0.17298	Clptm1	cleft lip and palate associated transmembrane protein 1	0.38333
93694	-0.34208	7.2602	3.3321	0.067941	0.17301	Clec2d	"C-type lectin domain family 2, member d"	-0.34208
19298	-0.36651	5.9407	3.328	0.06811	0.17329	Pex19	peroxisomal biogenesis factor 19	-0.36651
27276	-0.66748	4.4751	3.3274	0.068136	0.17329	Plekhb1	"pleckstrin homology domain containing, family B (evectins) member 1"	-0.66748
723841	-0.43921	5.35	3.3245	0.068257	0.17349	Mir328	microRNA 328	-0.43921
105501	-0.53546	4.7531	3.3206	0.068416	0.17379	Abhd4	abhydrolase domain containing 4	-0.53546
12111	-0.4615	5.2826	3.3194	0.068467	0.17381	Bgn	biglycan	-0.4615
12461	0.26006	7.4679	3.3169	0.068572	0.17397	Cct2	"chaperonin containing Tcp1, subunit 2 (beta)"	0.26006
14933	-0.36971	5.9322	3.3148	0.068661	0.17408	Gk	glycerol kinase	-0.36971
68981	0.55488	4.6455	3.3118	0.068786	0.17429	Snrpa1	small nuclear ribonucleoprotein polypeptide A'	0.55488
235386	-0.61816	4.473	3.3074	0.068971	0.17465	Hykk	hydroxylysine kinase 1	-0.61816
66271	0.42895	5.288	3.2971	0.0694	0.17553	Tmem126a	transmembrane protein 126A	0.42895
66510	0.31171	6.9022	3.297	0.069407	0.17553	Rnf181	ring finger protein 181	0.31171
27883	0.64252	4.2833	3.285	0.069917	0.17671	Tango2	transport and golgi organization 2	0.64252
16841	0.26251	9.4472	3.278	0.070215	0.17736	Lect2	leukocyte cell-derived chemotaxin 2	0.26251
16898	0.25083	7.6318	3.2759	0.070303	0.17747	Rps2	ribosomal protein S2	0.25083
100526545	0.65961	4.348	3.2702	0.070549	0.17788	Mir3062	microRNA 3062	0.65961
209176	-0.62825	4.2445	3.2692	0.070594	0.17788	Ido2	"indoleamine 2,3-dioxygenase 2"	-0.62825
67528	-0.37987	5.5418	3.269	0.070599	0.17788	Nudt7	nudix (nucleoside diphosphate linked moiety X)-type motif 7	-0.37987
14012	0.63107	4.262	3.2679	0.070648	0.17789	Mpzl2	myelin protein zero-like 2	0.63107
209318	0.33699	6.2408	3.2589	0.071035	0.17868	Gps1	G protein pathway suppressor 1	0.33699
20656	-0.28628	6.6598	3.2586	0.07105	0.17868	Sod2	"superoxide dismutase 2, mitochondrial"	-0.28628
16424	0.24159	9.9259	3.2501	0.071418	0.1795	Itih1	"inter-alpha trypsin inhibitor, heavy chain 1"	0.24159
66882	0.29033	6.9194	3.2483	0.071499	0.17959	Bzw1	basic leucine zipper and W2 domains 1	0.29033
27406	0.3677	5.9709	3.2458	0.071606	0.17967	Abcf3	"ATP-binding cassette, sub-family F (GCN20), member 3"	0.3677
15112	-0.2208	7.996	3.2455	0.07162	0.17967	Hao1	"hydroxyacid oxidase 1, liver"	-0.2208
22284	0.33467	6.3093	3.2293	0.07233	0.18122	Usp9x	"ubiquitin specific peptidase 9, X chromosome"	0.33467
71947	-0.49021	4.9112	3.2292	0.072336	0.18122	Tmem94	transmembrane protein 94	-0.49021
58249	0.62682	4.3892	3.2284	0.07237	0.18122	Fibp	fibroblast growth factor (acidic) intracellular binding protein	0.62682
76936	0.36253	5.684	3.2238	0.072577	0.18157	Hnrnpm	heterogeneous nuclear ribonucleoprotein M	0.36253
68342	0.27311	7.7184	3.2232	0.072601	0.18157	Ndufb10	NADH:ubiquinone oxidoreductase subunit B10	0.27311
414077	0.40458	5.5168	3.2134	0.073038	0.18255	Wdr83os	WD repeat domain 83 opposite strand	0.40458
72074	-0.46145	4.8604	3.2065	0.073348	0.18321	Anks4b	ankyrin repeat and sterile alpha motif domain containing 4B	-0.46145
68795	-0.35808	5.7654	3.1902	0.074081	0.18493	Ubr3	ubiquitin protein ligase E3 component n-recognin 3	-0.35808
14824	0.3314	7.5154	3.1796	0.074562	0.18601	Grn	granulin	0.3314
67836	0.48629	4.9537	3.1784	0.074616	0.18601	Wdr83	WD repeat domain containing 83	0.48629
17188	-0.48715	4.8652	3.1777	0.074651	0.18601	Maz	MYC-associated zinc finger protein (purine-binding transcription factor)	-0.48715
170718	-0.2705	6.9848	3.174	0.074818	0.18631	Idh3b	isocitrate dehydrogenase 3 (NAD+) beta	-0.2705
751526	0.45741	5.0821	3.1587	0.075521	0.18794	Mir719	microRNA 719	0.45741
112136084	-0.56771	4.5913	3.1557	0.075663	0.18818	Gm45716	predicted gene 45716	-0.56771
26951	0.62891	4.3066	3.152	0.075835	0.18845	Zw10	zw10 kinetochore protein	0.62891
13602	-0.6229	4.5062	3.1514	0.075862	0.18845	Sparcl1	SPARC-like 1	-0.6229
171284	-0.30092	6.4031	3.1497	0.075939	0.18851	Timd2	T cell immunoglobulin and mucin domain containing 2	-0.30092
56338	-0.44145	6.6956	3.1488	0.075983	0.18851	Txnip	thioredoxin interacting protein	-0.44145
15381	0.33179	6.0967	3.1424	0.07628	0.18914	Hnrnpc	heterogeneous nuclear ribonucleoprotein C	0.33179
69718	-0.53407	4.614	3.134	0.076673	0.18999	Ipmk	inositol polyphosphate multikinase	-0.53407
75597	-0.65483	4.7199	3.1318	0.076777	0.19014	Ndufaf2	NADH:ubiquinone oxidoreductase complex assembly factor 2	-0.65483
54670	0.43447	5.2017	3.1209	0.077292	0.19129	Atp8b1	"ATPase, class I, type 8B, member 1"	0.43447
68118	-0.46279	5.0216	3.1176	0.077448	0.19156	Atg101	autophagy related 101	-0.46279
12457	0.56411	5.0363	3.1104	0.077793	0.1923	Noct	nocturnin	0.56411
723882	-0.43894	5.3563	3.1077	0.077924	0.19249	Mir546	microRNA 546	-0.43894
383295	-0.53825	4.5549	3.1068	0.077967	0.19249	Ypel5	yippee like 5	-0.53825
19268	-0.31123	6.577	3.1014	0.078227	0.19302	Ptprf	"protein tyrosine phosphatase, receptor type, F"	-0.31123
12848	-0.35156	6.0054	3.0942	0.078573	0.19366	Cops2	COP9 signalosome subunit 2	-0.35156
11629	-0.64429	4.3201	3.0939	0.078584	0.19366	Aif1	allograft inflammatory factor 1	-0.64429
115489854	0.32655	6.9621	3.0924	0.07866	0.19373	Gm22009	"predicted gene, 22009"	0.32655
75423	-0.34043	5.8607	3.0895	0.0788	0.19396	Arl5a	ADP-ribosylation factor-like 5A	-0.34043
106581	-0.40122	5.4719	3.0881	0.078866	0.194	Fam234a	"family with sequence similarity 234, member A"	-0.40122
381110	-0.37538	5.5769	3.0747	0.079519	0.19549	Rmdn2	regulator of microtubule dynamics 2	-0.37538
66220	0.59136	4.5278	3.0615	0.080167	0.19686	Zdhhc12	"zinc finger, DHHC domain containing 12"	0.59136
66706	0.49524	4.7885	3.0614	0.080172	0.19686	Ndufaf3	NADH:ubiquinone oxidoreductase complex assembly factor 3	0.49524
15369	0.34081	6.1844	3.0529	0.080595	0.19771	Hmox2	heme oxygenase 2	0.34081
15081	0.26557	7.0311	3.0524	0.080617	0.19771	H3f3b	H3.3 histone B	0.26557
380773	0.36343	5.6259	3.0405	0.081213	0.199	Slirp	SRA stem-loop interacting RNA binding protein	0.36343
17000	0.27904	6.6876	3.0399	0.08124	0.199	Ltbr	lymphotoxin B receptor	0.27904
16179	0.34768	5.8622	3.0388	0.081297	0.19902	Irak1	interleukin-1 receptor-associated kinase 1	0.34768
26941	0.28283	6.5334	3.0294	0.08177	0.20005	Slc9a3r1	"solute carrier family 9 (sodium/hydrogen exchanger), member 3 regulator 1"	0.28283
216805	-0.63277	4.4286	3.0246	0.082009	0.20052	Flcn	folliculin	-0.63277
72981	-0.50008	4.7561	3.0213	0.08218	0.20081	Thap12	THAP domain containing 12	-0.50008
16971	0.28467	8.4736	3.0203	0.082229	0.20081	Lrp1	low density lipoprotein receptor-related protein 1	0.28467
108903	0.56232	4.5024	3.0157	0.082464	0.20126	Tbcd	tubulin-specific chaperone d	0.56232
102640850	-0.52815	4.6398	3.0116	0.082669	0.20157	Gm11788	predicted gene 11788	-0.52815
14325	-0.31411	12.596	3.0112	0.08269	0.20157	Ftl1	ferritin light polypeptide 1	-0.31411
29876	0.41883	5.2191	3.0071	0.082903	0.20197	Clic4	chloride intracellular channel 4 (mitochondrial)	0.41883
52466	-0.3429	6.0841	3.0048	0.08302	0.20213	Slc46a1	"solute carrier family 46, member 1"	-0.3429
170750	0.40931	5.4423	3.0033	0.083095	0.20219	Xpnpep1	"X-prolyl aminopeptidase (aminopeptidase P) 1, soluble"	0.40931
103742	0.32828	6.1075	2.9989	0.083322	0.20263	Mien1	migration and invasion enhancer 1	0.32828
74108	0.53039	4.8446	2.9952	0.08351	0.20296	Parn	poly(A)-specific ribonuclease (deadenylation nuclease)	0.53039
240660	0.62335	4.3323	2.9838	0.0841	0.20427	Slc35g1	"solute carrier family 35, member G1"	0.62335
140481	-0.58442	4.3732	2.9801	0.084292	0.20462	Man2a2	"mannosidase 2, alpha 2"	-0.58442
230709	0.48322	4.8805	2.9742	0.084601	0.20524	Zmpste24	"zinc metallopeptidase, STE24"	0.48322
245638	0.55349	4.6417	2.9717	0.084735	0.20544	Tbc1d8b	"TBC1 domain family, member 8B"	0.55349
13684	0.5248	4.6319	2.9689	0.08488	0.20567	Eif4e	eukaryotic translation initiation factor 4E	0.5248
109905	-0.34687	5.7501	2.9662	0.085022	0.20589	Rap1a	RAS-related protein 1a	-0.34687
237082	-0.58487	4.3805	2.9555	0.085584	0.20713	Nxt2	nuclear transport factor 2-like export factor 2	-0.58487
20637	0.53133	4.6062	2.9511	0.085817	0.20757	Snrnp70	small nuclear ribonucleoprotein 70 (U1)	0.53133
71994	-0.27663	6.5079	2.9484	0.085962	0.2078	Cnn3	"calponin 3, acidic"	-0.27663
20229	-0.3842	5.7052	2.9405	0.086386	0.2087	Sat1	spermidine/spermine N1-acetyl transferase 1	-0.3842
19359	0.32188	6.1404	2.9334	0.086765	0.20949	Rad23b	"RAD23 homolog B, nucleotide excision repair protein"	0.32188
78903	-0.49407	4.7828	2.9321	0.086832	0.20953	Wrnip1	Werner helicase interacting protein 1	-0.49407
17713	0.30059	6.4067	2.9276	0.087079	0.21	Grpel1		0.30059
12739	-0.31201	6.5092	2.9246	0.087239	0.21026	Cldn3	claudin 3	-0.31201
26408	0.52916	4.6324	2.9225	0.08735	0.2104	Map3k5	mitogen-activated protein kinase kinase kinase 5	0.52916
231086	-0.269	7.2714	2.9175	0.087623	0.21093	Hadhb	hydroxyacyl-CoA dehydrogenase trifunctional multienzyme complex subunit beta	-0.269
319195	0.27753	10.026	2.9121	0.087917	0.21151	Rpl17	ribosomal protein L17	0.27753
12892	0.31359	6.4274	2.9096	0.088054	0.21164	Cpox	coproporphyrinogen oxidase	0.31359
18293	0.27071	6.8599	2.9092	0.088075	0.21164	Ogdh	oxoglutarate (alpha-ketoglutarate) dehydrogenase (lipoamide)	0.27071
235169	0.49912	4.7895	2.9073	0.088181	0.21177	Foxred1	FAD-dependent oxidoreductase domain containing 1	0.49912
211006	-0.44282	4.9777	2.9048	0.088318	0.21187	Sepsecs	Sep (O-phosphoserine) tRNA:Sec (selenocysteine) tRNA synthase	-0.44282
22644	-0.53503	4.5095	2.9046	0.088327	0.21187	Rnf103	ring finger protein 103	-0.53503
225631	-0.59325	4.3	2.9034	0.088391	0.21188	Onecut2	"one cut domain, family member 2"	-0.59325
67959	0.33572	5.9324	2.9026	0.088435	0.21188	Puf60	poly-U binding splicing factor 60	0.33572
13101	-0.23171	9.8796	2.8993	0.088618	0.21219	Cyp2d10	"cytochrome P450, family 2, subfamily d, polypeptide 10"	-0.23171
57874	0.32166	7.3313	2.8981	0.088684	0.21222	Hacd3	3-hydroxyacyl-CoA dehydratase 3	0.32166
218811	0.33789	5.8867	2.8926	0.088989	0.21283	Sec24c	"Sec24 related gene family, member C (S. cerevisiae)"	0.33789
15461	0.48472	4.8861	2.8876	0.089265	0.21336	Hras	Harvey rat sarcoma virus oncogene	0.48472
243382	-0.41975	5.4026	2.8839	0.089469	0.21372	Ppm1k	protein phosphatase 1K (PP2C domain containing)	-0.41975
19130	-0.46467	4.8261	2.8822	0.089566	0.21383	Prox1	prospero homeobox 1	-0.46467
21356	-0.32129	6.2719	2.8795	0.089715	0.21406	Tapbp	TAP binding protein	-0.32129
217069	-0.45507	4.9715	2.8763	0.089894	0.21436	Trim25	tripartite motif-containing 25	-0.45507
16071	-0.91793	6.5947	2.8747	0.089981	0.21442	Igkc	immunoglobulin kappa constant	-0.91793
223691	0.25378	6.9668	2.8739	0.090025	0.21442	Eif3l	"eukaryotic translation initiation factor 3, subunit L"	0.25378
70701	0.59135	4.5456	2.8684	0.090336	0.21503	Nipal1	NIPA-like domain containing 1	0.59135
83702	-0.32435	10.178	2.8662	0.09046	0.2152	Akr1c6	"aldo-keto reductase family 1, member C6"	-0.32435
72058	0.41218	5.3697	2.8636	0.090606	0.21542	Igsf5	"immunoglobulin superfamily, member 5"	0.41218
13809	-0.30068	6.3662	2.8621	0.090689	0.21549	Enpep	glutamyl aminopeptidase	-0.30068
66925	-0.19749	8.3443	2.8592	0.090851	0.21575	Sdhd	"succinate dehydrogenase complex, subunit D, integral membrane protein"	-0.19749
15953	-0.55699	4.4327	2.8547	0.09111	0.21624	Ifi47	interferon gamma inducible protein 47	-0.55699
15233	-0.22464	9.0056	2.8506	0.091342	0.21654	Hgd	"homogentisate 1, 2-dioxygenase"	-0.22464
112403	0.41256	5.5326	2.8505	0.091343	0.21654	Dxo	decapping exoribonuclease	0.41256
224807	-0.43382	4.9806	2.8422	0.091816	0.21753	Tmem63b	transmembrane protein 63b	-0.43382
58887	-0.54982	4.3954	2.8392	0.091988	0.21781	Repin1	replication initiator 1	-0.54982
24056	-0.41177	5.1438	2.8332	0.092336	0.21851	Sh3bp5	SH3-domain binding protein 5 (BTK-associated)	-0.41177
68338	0.48332	4.7503	2.8287	0.092596	0.219	Golt1a	golgi transport 1A	0.48332
56844	0.50202	4.8389	2.8244	0.092841	0.21939	Tssc4	tumor-suppressing subchromosomal transferable fragment 4	0.50202
57896	0.31859	6.2024	2.8239	0.092869	0.21939	Krcc1	lysine-rich coiled-coil 1	0.31859
26554	-0.35166	5.6561	2.8194	0.09313	0.21986	Cul3	cullin 3	-0.35166
19302	0.35975	5.581	2.8186	0.093178	0.21986	Pex2	peroxisomal biogenesis factor 2	0.35975
68251	0.33585	5.7569	2.8145	0.093418	0.22024	Babam1	BRISC and BRCA1 A complex member 1	0.33585
56295	0.32835	5.9473	2.8137	0.093461	0.22024	Higd1a	"HIG1 domain family, member 1A"	0.32835
252837	-0.4318	5.0971	2.813	0.093503	0.22024	Ackr4	atypical chemokine receptor 4	-0.4318
30055	0.2659	6.9873	2.808	0.093793	0.2208	Timm13	translocase of inner mitochondrial membrane 13	0.2659
14020	-0.29834	6.2567	2.8022	0.094134	0.22147	Evi5	ecotropic viral integration site 5	-0.29834
110391	-0.26406	8.5455	2.7962	0.094489	0.22218	Qdpr	quinoid dihydropteridine reductase	-0.26406
214253	0.38544	6.7886	2.7878	0.094986	0.22322	Etnk2	ethanolamine kinase 2	0.38544
15384	0.28696	6.4418	2.7862	0.09508	0.22331	Hnrnpab	heterogeneous nuclear ribonucleoprotein A/B	0.28696
23970	0.40384	5.1782	2.7845	0.095179	0.22341	Pacsin2	protein kinase C and casein kinase substrate in neurons 2	0.40384
378702	0.34062	5.7475	2.7822	0.095316	0.2236	Serf2	small EDRK-rich factor 2	0.34062
11988	0.35609	6.8919	2.7795	0.095477	0.22382	Slc7a2	"solute carrier family 7 (cationic amino acid transporter, y+ system), member 2"	0.35609
50762	0.35587	5.8734	2.7784	0.095541	0.22382	Fbxo6	F-box protein 6	0.35587
12795	0.55532	5.0172	2.7767	0.095643	0.22382	Plk3	polo like kinase 3	0.55532
11737	-0.30127	6.2069	2.7763	0.095669	0.22382	Anp32a	"acidic (leucine-rich) nuclear phosphoprotein 32 family, member A"	-0.30127
12499	-0.27678	6.8005	2.776	0.095684	0.22382	Entpd5	ectonucleoside triphosphate diphosphohydrolase 5	-0.27678
18984	-0.33272	7.3876	2.7677	0.096183	0.22485	Por	P450 (cytochrome) oxidoreductase	-0.33272
68479	0.34097	5.9555	2.7597	0.096669	0.22586	Phf5a	PHD finger protein 5A	0.34097
217684	0.61698	4.2486	2.7583	0.096749	0.22591	Susd6	sushi domain containing 6	0.61698
69305	0.38112	5.4543	2.7556	0.096912	0.22616	Dcps	"decapping enzyme, scavenger"	0.38112
72472	0.3979	5.2063	2.7545	0.096982	0.2262	Slc16a10	"solute carrier family 16 (monocarboxylic acid transporters), member 10"	0.3979
67963	-0.45161	4.9757	2.7528	0.097083	0.2263	Npc2	NPC intracellular cholesterol transporter 2	-0.45161
115487283	0.49674	4.6917	2.7456	0.097524	0.227	Gm24339	"predicted gene, 24339"	0.49674
226654	-0.35033	6.6235	2.7456	0.097525	0.227	Tstd1	thiosulfate sulfurtransferase (rhodanese)-like domain containing 1	-0.35033
73389	-0.39205	5.4691	2.7452	0.097549	0.227	Hbp1	high mobility group box transcription factor 1	-0.39205
620661	0.59595	4.3072	2.7436	0.097646	0.22709	Itpa-ps1	inosine triphosphatase (nucleoside triphosphate pyrophosphatase) pseudogene 1	0.59595
107260	0.37754	5.4903	2.7352	0.098156	0.2281	Otub1	"OTU domain, ubiquitin aldehyde binding 1"	0.37754
73711	0.33517	5.7627	2.7346	0.098194	0.2281	Mvb12a	multivesicular body subunit 12A	0.33517
104307	-0.49428	4.9341	2.7335	0.098265	0.22812	Rnu12	"RNA U12, small nuclear"	-0.49428
54357	-0.45212	5.3444	2.7327	0.098314	0.22812	Epb41l4b	erythrocyte membrane protein band 4.1 like 4b	-0.45212
18145	-0.42167	5.2895	2.7222	0.09896	0.22949	Npc1	NPC intracellular cholesterol transporter 1	-0.42167
231327	0.54608	4.272	2.717	0.099283	0.23011	Ppat	phosphoribosyl pyrophosphate amidotransferase	0.54608
213491	-0.36953	5.4076	2.716	0.099345	0.23012	Szrd1	SUZ RNA binding domain containing 1	-0.36953
102636781	0.59851	4.2692	2.709	0.099781	0.231	Gm16069	predicted gene 16069	0.59851
104458	0.37613	5.4655	2.7062	0.099958	0.23117	Rars	arginyl-tRNA synthetase	0.37613
70266	0.33653	5.8671	2.706	0.099971	0.23117	Kyat1	kynurenine aminotransferase 1	0.33653
75234	-0.48635	4.761	2.7012	0.10027	0.23174	Rnf19b	ring finger protein 19B	-0.48635
53612	0.30249	6.2116	2.6993	0.10039	0.23188	Vti1b	vesicle transport through interaction with t-SNAREs 1B	0.30249
449630	-0.44313	5.277	2.6966	0.10056	0.23214	Snord15a	"small nucleolar RNA, C/D box 15A"	-0.44313
103844	-0.49964	4.6628	2.6955	0.10063	0.23218	Inca1	"inhibitor of CDK, cyclin A1 interacting protein 1"	-0.49964
15488	-0.2079	8.64	2.6926	0.10082	0.23246	Hsd17b4	hydroxysteroid (17-beta) dehydrogenase 4	-0.2079
13667	0.33637	5.813	2.6908	0.10093	0.23259	Eif2b4	"eukaryotic translation initiation factor 2B, subunit 4 delta"	0.33637
72657	-0.48005	4.6505	2.6854	0.10127	0.23325	Selenoh	selenoprotein H	-0.48005
11639	-0.43299	5.2588	2.6845	0.10133	0.23325	Ak4	adenylate kinase 4	-0.43299
319848	-0.42184	4.9248	2.6828	0.10144	0.23337	Slc17a4	"solute carrier family 17 (sodium phosphate), member 4"	-0.42184
11750	0.34853	5.9545	2.6817	0.10151	0.23339	Anxa7	annexin A7	0.34853
74182	-0.62373	4.3015	2.6759	0.10188	0.23411	Gpcpd1	glycerophosphocholine phosphodiesterase 1	-0.62373
67513	0.48222	4.7322	2.673	0.10206	0.23436	Faap20	Fanconi anemia core complex associated protein 20	0.48222
70247	0.30973	6.1341	2.6724	0.1021	0.23436	Psmd1	"proteasome (prosome, macropain) 26S subunit, non-ATPase, 1"	0.30973
74142	-0.23925	7.3009	2.671	0.10219	0.23444	Lonp1	"lon peptidase 1, mitochondrial"	-0.23925
214579	-0.52915	4.432	2.6682	0.10237	0.23471	Aldh5a1	"aldhehyde dehydrogenase family 5, subfamily A1"	-0.52915
115488838	0.67131	4.6213	2.6618	0.10278	0.23548	Gm23442	"predicted gene, 23442"	0.67131
14411	-0.2701	6.7971	2.6612	0.10282	0.23548	Slc6a12	"solute carrier family 6 (neurotransmitter transporter, betaine/GABA), member 12"	-0.2701
69742	-0.32694	5.9892	2.6573	0.10307	0.23592	Tm2d2	TM2 domain containing 2	-0.32694
404737	-1.0751	5.9211	2.6453	0.10386	0.23749	Iglj1	immunoglobulin lambda joining 1	-1.0751
383592	0.57861	5.4515	2.645	0.10388	0.23749	Kif28	kinesin family member 28	0.57861
68559	-0.50996	4.5768	2.6438	0.10396	0.23749	Pdrg1	p53 and DNA damage regulated 1	-0.50996
64655	0.57571	4.2399	2.6432	0.10399	0.23749	Mrps22	mitochondrial ribosomal protein S22	0.57571
208292	-0.51071	4.5953	2.6296	0.10489	0.2394	Zfp871	zinc finger protein 871	-0.51071
83962	-0.4079	5.1673	2.6282	0.10498	0.23947	Btbd1	BTB (POZ) domain containing 1	-0.4079
18770	-0.32182	6.6407	2.6273	0.10504	0.23947	Pklr	pyruvate kinase liver and red blood cell	-0.32182
19872	0.67437	4.4235	2.6206	0.10548	0.24034	Rny1	"RNA, Y1 small cytoplasmic, Ro-associated"	0.67437
66878	0.30924	6.1906	2.6198	0.10554	0.24034	Riok3	RIO kinase 3	0.30924
67844	-0.38351	5.1724	2.6177	0.10568	0.24052	Rab32	"RAB32, member RAS oncogene family"	-0.38351
233065	0.60282	4.3732	2.6152	0.10584	0.24077	Alkbh6	alkB homolog 6	0.60282
17192	0.35425	5.5987	2.6119	0.10606	0.24113	Mbd3	methyl-CpG binding domain protein 3	0.35425
212442	-0.28954	6.2619	2.611	0.10613	0.24114	Lactb2	"lactamase, beta 2"	-0.28954
225791	-0.4745	4.6971	2.6082	0.10631	0.24142	Zadh2	"zinc binding alcohol dehydrogenase, domain containing 2"	-0.4745
79059	-0.31702	5.9134	2.6038	0.10661	0.24197	Nme3	NME/NM23 nucleoside diphosphate kinase 3	-0.31702
18432	0.4293	5.0164	2.5864	0.10778	0.24449	Mybbp1a	MYB binding protein (P160) 1a	0.4293
338366	-0.25359	7.1687	2.5851	0.10787	0.24455	Mia3	melanoma inhibitory activity 3	-0.25359
12007	-0.19765	10.095	2.5821	0.10808	0.24482	Azgp1	"alpha-2-glycoprotein 1, zinc"	-0.19765
217325	-0.4177	5.0614	2.5816	0.10811	0.24482	Llgl2	LLGL2 scribble cell polarity complex component	-0.4177
19699	-0.43317	4.9838	2.5801	0.10822	0.24493	Reln	reelin	-0.43317
69077	0.32177	5.9446	2.5774	0.1084	0.24521	Psmd11	"proteasome (prosome, macropain) 26S subunit, non-ATPase, 11"	0.32177
14619	0.23914	7.1783	2.5746	0.10859	0.24546	Gjb2	"gap junction protein, beta 2"	0.23914
19025	-0.27218	6.6321	2.5739	0.10864	0.24546	Ctsa	cathepsin A	-0.27218
270110	0.40038	5.2649	2.5673	0.10909	0.24636	Irf2bp2	interferon regulatory factor 2 binding protein 2	0.40038
13138	-0.41095	5.0672	2.5659	0.10919	0.24643	Dag1	dystroglycan 1	-0.41095
58523	0.36015	5.4845	2.5641	0.10931	0.24658	Elp2	elongator acetyltransferase complex subunit 2	0.36015
72479	-0.28975	6.5497	2.5619	0.10946	0.24678	Hsdl2	hydroxysteroid dehydrogenase like 2	-0.28975
102637354	-0.37279	5.4563	2.5608	0.10955	0.24683	Gm15886	predicted gene 15886	-0.37279
13007	0.57951	4.3787	2.5598	0.10961	0.24685	Csrp1	cysteine and glycine-rich protein 1	0.57951
223918	0.45302	4.9798	2.5564	0.10985	0.24723	Spryd3	SPRY domain containing 3	0.45302
67466	0.47397	4.7438	2.5515	0.11019	0.24787	Pdcl	phosducin-like	0.47397
108767	0.29314	6.5028	2.543	0.11078	0.24901	Pnrc1	proline-rich nuclear receptor coactivator 1	0.29314
108079	-0.4523	4.7656	2.5422	0.11084	0.24901	Prkaa2	"protein kinase, AMP-activated, alpha 2 catalytic subunit"	-0.4523
102465900	0.45026	4.9112	2.5416	0.11088	0.24901	Mir8112	microRNA 8112	0.45026
22627	0.24449	6.8615	2.5387	0.11109	0.24933	Ywhae	"tyrosine 3-monooxygenase/tryptophan 5-monooxygenase activation protein, epsilon polypeptide"	0.24449
56876	-0.31859	5.8523	2.5285	0.1118	0.25075	Nsmf	NMDA receptor synaptonuclear signaling and neuronal migration factor	-0.31859
101869	0.50638	4.5047	2.528	0.11184	0.25075	Unc45a	unc-45 myosin chaperone A	0.50638
108735	-0.39847	5.1121	2.5234	0.11217	0.25134	Sft2d2	SFT2 domain containing 2	-0.39847
109568	1.0076	10.467	2.52	0.11241	0.25174	Rn7s6	7S RNA 6	1.0076
15387	0.19499	7.8631	2.5191	0.11247	0.25175	Hnrnpk	heterogeneous nuclear ribonucleoprotein K	0.19499
53972	-0.51797	4.3709	2.5155	0.11273	0.25219	Ngef	neuronal guanine nucleotide exchange factor	-0.51797
192159	-0.23576	6.9841	2.5128	0.11292	0.25241	Prpf8	pre-mRNA processing factor 8	-0.23576
223776	-0.33277	5.6596	2.5123	0.11296	0.25241	Selenoo	selenoprotein O	-0.33277
27410	-0.24071	7.0964	2.5101	0.11312	0.25263	Abca3	"ATP-binding cassette, sub-family A (ABC1), member 3"	-0.24071
27397	0.54272	4.4123	2.509	0.1132	0.25267	Mrpl17	mitochondrial ribosomal protein L17	0.54272
67789	0.31765	5.9923	2.5043	0.11354	0.25317	Dalrd3	DALR anticodon binding domain containing 3	0.31765
76187	-0.31098	6.0488	2.5034	0.1136	0.25317	Adhfe1	"alcohol dehydrogenase, iron containing, 1"	-0.31098
227231	0.31669	11.828	2.5033	0.11361	0.25317	Cps1	carbamoyl-phosphate synthetase 1	0.31669
16976	-0.36274	5.3459	2.498	0.11399	0.25388	Lrpap1	low density lipoprotein receptor-related protein associated protein 1	-0.36274
21849	-0.26463	6.5763	2.494	0.11428	0.25439	Trim28	tripartite motif-containing 28	-0.26463
20826	0.44512	4.8977	2.4917	0.11445	0.25461	Snu13	"SNU13 homolog, small nuclear ribonucleoprotein (U4/U6.U5)"	0.44512
22339	-0.34592	5.8388	2.4902	0.11456	0.25472	Vegfa	vascular endothelial growth factor A	-0.34592
11949	-0.19907	8.9083	2.4893	0.11462	0.25472	Atp5c1	"ATP synthase, H+ transporting, mitochondrial F1 complex, gamma polypeptide 1"	-0.19907
67808	-0.37282	5.3452	2.486	0.11486	0.25512	Tprgl	transformation related protein 63 regulated like	-0.37282
16601	0.3893	5.4988	2.4844	0.11498	0.25524	Klf9	Kruppel-like factor 9	0.3893
66460	0.59156	4.2171	2.4804	0.11527	0.25574	Sys1	SYS1 Golgi-localized integral membrane protein homolog (S. cerevisiae)	0.59156
625249	-0.199	8.856	2.4774	0.11549	0.2561	Gpx4	glutathione peroxidase 4	-0.199
102640991	0.35908	6.6497	2.4733	0.11579	0.25662	Gm16984	"predicted gene, 16984"	0.35908
18002	0.25312	7.3297	2.4707	0.11599	0.25691	Nedd8	"neural precursor cell expressed, developmentally down-regulated gene 8"	0.25312
100628601	0.42897	5.1037	2.4687	0.11614	0.2571	Mir5132	microRNA 5132	0.42897
17105	-0.45236	6.8091	2.4666	0.11629	0.2573	Lyz2	lysozyme 2	-0.45236
72873	-0.35549	5.3695	2.4635	0.11652	0.25766	Bbof1	basal body orientation factor 1	-0.35549
14227	0.2274	7.122	2.4591	0.11685	0.25825	Fkbp2	FK506 binding protein 2	0.2274
64384	-0.41956	5.0324	2.4575	0.11697	0.2583	Sirt3	sirtuin 3	-0.41956
76497	0.35664	5.5234	2.4571	0.117	0.2583	Ppp1r11	"protein phosphatase 1, regulatory inhibitor subunit 11"	0.35664
73830	0.30943	6.0458	2.4552	0.11714	0.25847	Eif3k	"eukaryotic translation initiation factor 3, subunit K"	0.30943
232947	-0.40025	5.0888	2.4524	0.11734	0.25862	Ppp1r37	"protein phosphatase 1, regulatory subunit 37"	-0.40025
11607	-0.32154	5.9666	2.4521	0.11737	0.25862	Agtr1a	"angiotensin II receptor, type 1a"	-0.32154
223989	-0.3939	5.0606	2.4517	0.1174	0.25862	Marf1	meiosis regulator and mRNA stability 1	-0.3939
54197	-0.37118	5.3358	2.4494	0.11757	0.25886	Rnf5	ring finger protein 5	-0.37118
107734	0.31644	5.8294	2.4472	0.11773	0.25907	Mrpl30	mitochondrial ribosomal protein L30	0.31644
268566	-0.29663	6.0596	2.4399	0.11829	0.25989	Gphn	gephyrin	-0.29663
15530	-0.51673	4.6017	2.4395	0.11832	0.25989	Hspg2	perlecan (heparan sulfate proteoglycan 2)	-0.51673
84506	-0.48126	10.913	2.4386	0.11838	0.25989	Hamp	hepcidin antimicrobial peptide	-0.48126
26442	0.22008	7.3803	2.4384	0.1184	0.25989	Psma5	proteasome subunit alpha 5	0.22008
229279	0.40165	5.0933	2.4374	0.11847	0.25989	Hnrnpa3	heterogeneous nuclear ribonucleoprotein A3	0.40165
20363	-0.3229	11.983	2.4372	0.11849	0.25989	Selenop	selenoprotein P	-0.3229
14782	0.26262	6.5259	2.4339	0.11873	0.26029	Gsr	glutathione reductase	0.26262
68051	0.44199	4.845	2.433	0.11881	0.26031	Nutf2	nuclear transport factor 2	0.44199
69288	0.38075	5.2829	2.4313	0.11894	0.26045	Rhobtb1	Rho-related BTB domain containing 1	0.38075
11465	0.47698	6.8955	2.4291	0.1191	0.26067	Actg1	"actin, gamma, cytoplasmic 1"	0.47698
68816	0.5455	4.2355	2.4273	0.11924	0.26083	Ppil1	peptidylprolyl isomerase (cyclophilin)-like 1	0.5455
18035	0.32962	5.9108	2.4228	0.11958	0.26126	Nfkbia	"nuclear factor of kappa light polypeptide gene enhancer in B cells inhibitor, alpha"	0.32962
26440	0.26061	6.7037	2.4223	0.11962	0.26126	Psma1	proteasome subunit alpha 1	0.26061
212862	-0.41652	5.0237	2.4222	0.11963	0.26126	Chpt1	choline phosphotransferase 1	-0.41652
107351	-0.47243	4.6282	2.4176	0.11998	0.26188	Kank1	KN motif and ankyrin repeat domains 1	-0.47243
237542	-0.49745	4.4334	2.416	0.1201	0.2619	Osbpl8	oxysterol binding protein-like 8	-0.49745
12825	-0.45987	4.4954	2.4151	0.12017	0.2619	Col3a1	"collagen, type III, alpha 1"	-0.45987
56196	-0.46964	4.6444	2.415	0.12018	0.2619	Tdp2	tyrosyl-DNA phosphodiesterase 2	-0.46964
15510	0.19886	8.8045	2.4127	0.12035	0.26206	Hspd1	heat shock protein 1 (chaperonin)	0.19886
17995	-0.19485	8.0893	2.4123	0.12038	0.26206	Ndufv1	NADH:ubiquinone oxidoreductase core subunit V1	-0.19485
68572	0.36638	5.3548	2.404	0.12103	0.26332	Mrpl58	mitochondrial ribosomal protein L58	0.36638
264895	-0.34959	5.9926	2.4015	0.12122	0.2636	Acsf2	acyl-CoA synthetase family member 2	-0.34959
17356	0.45653	4.8403	2.3973	0.12154	0.26416	Afdn	"afadin, adherens junction formation factor"	0.45653
228961	-0.33777	5.6065	2.3949	0.12173	0.26442	Npepl1	aminopeptidase-like 1	-0.33777
80981	0.44198	5.3894	2.3916	0.12199	0.26485	Arl4d	ADP-ribosylation factor-like 4D	0.44198
66358	-0.52395	4.4128	2.3864	0.12239	0.26558	Adprm	"ADP-ribose/CDP-alcohol diphosphatase, manganese dependent"	-0.52395
170756	-0.41474	5.2867	2.3796	0.12293	0.2666	Slc8b1	"solute carrier family 8 (sodium/lithium/calcium exchanger), member B1"	-0.41474
76899	0.52152	4.4206	2.3785	0.12302	0.26665	Golga1	"golgi autoantigen, golgin subfamily a, 1"	0.52152
73738	0.36057	5.3162	2.3705	0.12365	0.26787	Haus7	"HAUS augmin-like complex, subunit 7"	0.36057
115490089	0.56614	4.633	2.3696	0.12372	0.26787	Gm25099	"predicted gene, 25099"	0.56614
19042	-0.45654	4.7257	2.3657	0.12403	0.26841	Ppm1a	"protein phosphatase 1A, magnesium dependent, alpha isoform"	-0.45654
12040	-0.21773	7.4062	2.3647	0.12411	0.26844	Bckdhb	"branched chain ketoacid dehydrogenase E1, beta polypeptide"	-0.21773
26358	-0.28242	7.7944	2.3629	0.12425	0.2686	Aldh1a7	"aldehyde dehydrogenase family 1, subfamily A7"	-0.28242
70294	0.49379	4.6816	2.3615	0.12436	0.2687	Rnf126	ring finger protein 126	0.49379
68097	-0.34135	5.3272	2.3501	0.12527	0.27053	Dynll2	dynein light chain LC8-type 2	-0.34135
80708	-0.30348	5.7671	2.3483	0.12542	0.27056	Pacsin3	protein kinase C and casein kinase substrate in neurons 3	-0.30348
100417200	0.42837	4.7449	2.3483	0.12542	0.27056	Gm16332	predicted gene 16332	0.42837
217866	-0.37611	5.1712	2.3456	0.12564	0.27088	Cdc42bpb	CDC42 binding protein kinase beta	-0.37611
433256	-0.21551	8.8426	2.3401	0.12608	0.27162	Acsl5	acyl-CoA synthetase long-chain family member 5	-0.21551
227292	-0.32023	5.6516	2.3397	0.12612	0.27162	Ctdsp1	"CTD (carboxy-terminal domain, RNA polymerase II, polypeptide A) small phosphatase 1"	-0.32023
11776	0.38288	5.2135	2.3354	0.12646	0.27222	Ap3d1	"adaptor-related protein complex 3, delta 1 subunit"	0.38288
20853	-0.36646	5.2116	2.3311	0.12681	0.27269	Stau1	staufen double-stranded RNA binding protein 1	-0.36646
229487	-0.44044	4.7456	2.3311	0.12681	0.27269	Gatb	"glutamyl-tRNA(Gln) amidotransferase, subunit B"	-0.44044
20068	0.23752	9.2082	2.3283	0.12704	0.27303	Rps17	ribosomal protein S17	0.23752
67171	-0.30826	5.8561	2.3267	0.12718	0.27317	Dram2	DNA-damage regulated autophagy modulator 2	-0.30826
19342	0.47065	4.6161	2.3243	0.12737	0.27344	Rab4b	"RAB4B, member RAS oncogene family"	0.47065
58521	0.54446	4.2566	2.3223	0.12753	0.27366	Eid1	EP300 interacting inhibitor of differentiation 1	0.54446
68463	-0.29351	6.5966	2.3204	0.12769	0.27384	Mrpl14	mitochondrial ribosomal protein L14	-0.29351
83673	-0.36556	5.3699	2.3195	0.12776	0.27385	Snhg1	small nucleolar RNA host gene 1	-0.36556
12521	-0.29533	6.1849	2.3168	0.12798	0.27412	Cd82	CD82 antigen	-0.29533
65098	-0.3003	6.1865	2.3163	0.12802	0.27412	Zfand6	"zinc finger, AN1-type domain 6"	-0.3003
85029	-0.32734	14.332	2.3131	0.12829	0.27455	Rpph1	ribonuclease P RNA component H1	-0.32734
218506	0.53305	4.2977	2.3093	0.1286	0.27496	Mrps27	mitochondrial ribosomal protein S27	0.53305
17319	0.21742	8.1444	2.3091	0.12862	0.27496	Mif	macrophage migration inhibitory factor (glycosylation-inhibiting factor)	0.21742
110911	-0.36446	5.2064	2.3073	0.12877	0.27513	Cds2	CDP-diacylglycerol synthase (phosphatidate cytidylyltransferase) 2	-0.36446
106861	-0.24788	6.6168	2.3056	0.12891	0.27529	Abhd3	abhydrolase domain containing 3	-0.24788
433247	-0.22652	8.2712	2.3012	0.12928	0.27593	Cyp2c68	"cytochrome P450, family 2, subfamily c, polypeptide 68"	-0.22652
226976	-0.53198	4.2723	2.2911	0.13012	0.27747	Kansl3	KAT8 regulatory NSL complex subunit 3	-0.53198
56036	0.34198	5.5362	2.2909	0.13014	0.27747	Ccnl2	cyclin L2	0.34198
50790	0.30386	5.6828	2.2867	0.13049	0.27807	Acsl4	acyl-CoA synthetase long-chain family member 4	0.30386
15445	-0.2691	11.33	2.2846	0.13067	0.27831	Hpd	4-hydroxyphenylpyruvic acid dioxygenase	-0.2691
100628598	-0.52037	4.3389	2.2783	0.13119	0.27928	Mir5129	microRNA 5129	-0.52037
74325	0.4731	4.5949	2.2758	0.13141	0.2796	Cltb	"clathrin, light polypeptide (Lcb)"	0.4731
78894	-0.31953	5.9921	2.2723	0.1317	0.28007	Aacs	acetoacetyl-CoA synthetase	-0.31953
21781	0.48567	4.4596	2.2677	0.13209	0.28076	Tfdp1	transcription factor Dp 1	0.48567
213233	0.39317	5.1462	2.2629	0.13251	0.28136	Tapbpl	TAP binding protein-like	0.39317
52530	0.38022	5.119	2.2628	0.13251	0.28136	Nhp2	NHP2 ribonucleoprotein	0.38022
11532	0.20673	7.5912	2.2598	0.13277	0.28161	Adh5	"alcohol dehydrogenase 5 (class III), chi polypeptide"	0.20673
67092	-0.54206	4.2634	2.2597	0.13278	0.28161	Gatm	glycine amidinotransferase (L-arginine:glycine amidinotransferase)	-0.54206
71890	0.32262	5.7987	2.259	0.13284	0.28161	Mad2l2	MAD2 mitotic arrest deficient-like 2	0.32262
71782	-0.44089	4.714	2.2545	0.13323	0.28228	Ankle2	ankyrin repeat and LEM domain containing 2	-0.44089
53381	0.23328	7.3112	2.2515	0.13349	0.28268	Prdx4	peroxiredoxin 4	0.23328
68327	0.4149	4.9501	2.2482	0.13377	0.28308	Tsr3	TSR3 20S rRNA accumulation	0.4149
67268	0.32668	5.7215	2.2469	0.13388	0.28308	Myl12a	"myosin, light chain 12A, regulatory, non-sarcomeric"	0.32668
23922	0.25274	6.51	2.2469	0.13388	0.28308	Jtb	jumping translocation breakpoint	0.25274
54598	-0.40789	5.0872	2.2438	0.13415	0.2835	Calcrl	calcitonin receptor-like	-0.40789
69804	0.22165	7.2757	2.2429	0.13423	0.28351	Tmem147	transmembrane protein 147	0.22165
54381	-0.34814	5.3919	2.2361	0.13482	0.28461	Cpq	carboxypeptidase Q	-0.34814
19330	0.27394	6.3193	2.2321	0.13517	0.28521	Rab18	"RAB18, member RAS oncogene family"	0.27394
28185	-0.22194	7.1119	2.2298	0.13537	0.28547	Tomm70a	translocase of outer mitochondrial membrane 70A	-0.22194
83814	0.50501	4.4235	2.2282	0.13551	0.28563	Nedd4l	"neural precursor cell expressed, developmentally down-regulated gene 4-like"	0.50501
94184	0.33315	5.5563	2.2262	0.13568	0.28572	Pdxdc1	pyridoxal-dependent decarboxylase domain containing 1	0.33315
53333	0.48514	4.4776	2.2261	0.1357	0.28572	Tomm40	translocase of outer mitochondrial membrane 40	0.48514
15212	-0.52072	4.4526	2.2222	0.13604	0.28615	Hexb	hexosaminidase B	-0.52072
67341	0.69178	5.5646	2.2222	0.13604	0.28615	Ascl4	achaete-scute family bHLH transcription factor 4	0.69178
208715	0.33783	9.0628	2.2195	0.13628	0.2864	Hmgcs1	3-hydroxy-3-methylglutaryl-Coenzyme A synthase 1	0.33783
56086	0.2776	6.3537	2.2189	0.13633	0.2864	Set	SET nuclear oncogene	0.2776
53317	0.31284	5.732	2.2184	0.13637	0.2864	Plrg1	pleiotropic regulator 1	0.31284
22377	0.31618	5.6609	2.2017	0.13786	0.28924	Wbp1	WW domain binding protein 1	0.31618
15357	0.31778	6.5398	2.2015	0.13787	0.28924	Hmgcr	3-hydroxy-3-methylglutaryl-Coenzyme A reductase	0.31778
735265	-0.37074	5.3727	2.2008	0.13794	0.28924	Mir703	microRNA 703	-0.37074
13495	0.34485	5.3624	2.1968	0.13829	0.28983	Drg2	developmentally regulated GTP binding protein 2	0.34485
66366	-0.22328	7.1045	2.1931	0.13863	0.2903	Ergic3	ERGIC and golgi 3	-0.22328
230866	0.42938	4.7988	2.1928	0.13866	0.2903	Emc1	ER membrane protein complex subunit 1	0.42938
231430	0.51799	4.2794	2.1911	0.13881	0.29047	Cox18	cytochrome c oxidase assembly protein 18	0.51799
67128	-0.43024	4.7164	2.1882	0.13907	0.29076	Ube2g1	ubiquitin-conjugating enzyme E2G 1	-0.43024
18194	0.35057	6.5917	2.1879	0.1391	0.29076	Nsdhl	NAD(P) dependent steroid dehydrogenase-like	0.35057
67936	0.40291	5.0002	2.1787	0.13993	0.29235	Wdr55	WD repeat domain 55	0.40291
100042498	-0.47175	4.53	2.173	0.14045	0.29329	Mir22hg	Mir22 host gene (non-protein coding)	-0.47175
77519	-0.52214	4.2457	2.1661	0.14108	0.29421	Zfp266	zinc finger protein 266	-0.52214
17113	0.26302	6.3697	2.1659	0.14111	0.29421	M6pr	"mannose-6-phosphate receptor, cation dependent"	0.26302
68563	0.3204	5.8526	2.1658	0.14111	0.29421	Dpm3	dolichyl-phosphate mannosyltransferase polypeptide 3	0.3204
66588	0.27656	6.2474	2.1627	0.1414	0.29465	Cmpk1	cytidine monophosphate (UMP-CMP) kinase 1	0.27656
67604	0.36398	5.2594	2.1612	0.14154	0.29465	Get4	golgi to ER traffic protein 4	0.36398
26396	0.31305	5.9712	2.1599	0.14166	0.29465	Map2k2	mitogen-activated protein kinase kinase 2	0.31305
100526559	0.40573	5.0066	2.1598	0.14166	0.29465	Mir3103	microRNA 3103	0.40573
77929	0.51123	4.3886	2.1595	0.14169	0.29465	Yipf6	"Yip1 domain family, member 6"	0.51123
17463	0.28422	6.0318	2.1542	0.14218	0.29553	Psmd7	"proteasome (prosome, macropain) 26S subunit, non-ATPase, 7"	0.28422
100526542	0.30845	6.5575	2.1521	0.14237	0.29578	Mir3113	microRNA 3113	0.30845
231887	0.49887	4.3291	2.1461	0.14294	0.29679	Pdap1	PDGFA associated protein 1	0.49887
20182	-0.49286	4.4549	2.1443	0.1431	0.29699	Rxrb	retinoid X receptor beta	-0.49286
15388	0.32955	5.5577	2.1432	0.1432	0.29704	Hnrnpl	heterogeneous nuclear ribonucleoprotein L	0.32955
227095	-0.36877	5.0729	2.1421	0.1433	0.2971	Hibch	3-hydroxyisobutyryl-Coenzyme A hydrolase	-0.36877
192174	0.48477	4.4464	2.1406	0.14345	0.29725	Rwdd4a	RWD domain containing 4A	0.48477
20610	0.27626	6.0887	2.1396	0.14354	0.29728	Sumo3	small ubiquitin-like modifier 3	0.27626
22003	0.68169	5.4353	2.1376	0.14373	0.29744	Tpm1	"tropomyosin 1, alpha"	0.68169
13209	-0.32682	5.5013	2.1365	0.14383	0.29744	Ddx6	DEAD (Asp-Glu-Ala-Asp) box polypeptide 6	-0.32682
234388	0.40346	4.9138	2.1365	0.14383	0.29744	Ccdc124	coiled-coil domain containing 124	0.40346
20918	-0.23186	7.1581	2.12	0.14539	0.3005	Eif1	eukaryotic translation initiation factor 1	-0.23186
66586	-0.26702	6.3626	2.1117	0.14618	0.30198	Crls1	cardiolipin synthase 1	-0.26702
59079	-0.30711	5.6787	2.1051	0.14681	0.30312	Erbin	Erbb2 interacting protein	-0.30711
76650	0.41134	4.8508	2.1038	0.14693	0.30323	Srxn1	sulfiredoxin 1 homolog (S. cerevisiae)	0.41134
67549	0.32066	5.5205	2.0996	0.14734	0.30379	Gpr89	G protein-coupled receptor 89	0.32066
57316	-0.35782	5.1691	2.0994	0.14736	0.30379	C1d	C1D nuclear receptor co-repressor	-0.35782
227648	0.29332	5.8874	2.0965	0.14764	0.30422	Sec16a	"SEC16 homolog A, endoplasmic reticulum export factor"	0.29332
215751	0.35788	5.2325	2.0945	0.14783	0.30446	Ginm1	glycoprotein integral membrane 1	0.35788
22156	-0.48397	4.2587	2.0904	0.14822	0.30511	Tuft1	tuftelin 1	-0.48397
26426	0.31558	5.5664	2.0881	0.14845	0.30543	Nubp2	nucleotide binding protein 2	0.31558
27057	0.29313	5.8172	2.0866	0.1486	0.30549	Ncoa4	nuclear receptor coactivator 4	0.29313
20843	-0.31676	5.5846	2.0862	0.14863	0.30549	Stag2	stromal antigen 2	-0.31676
613123	-0.31433	9.2239	2.084	0.14885	0.30577	Ugt1a8	"UDP glucuronosyltransferase 1 family, polypeptide A8"	-0.31433
223920	-0.34385	6.0029	2.0828	0.14897	0.30586	Soat2	sterol O-acyltransferase 2	-0.34385
102637672	-0.31741	5.7506	2.0756	0.14967	0.30672	Gm26787	"predicted gene, 26787"	-0.31741
53412	-0.34717	6.3502	2.0755	0.14969	0.30672	Ppp1r3c	"protein phosphatase 1, regulatory subunit 3C"	-0.34717
77559	-0.46341	4.4627	2.0754	0.14969	0.30672	Agl	"amylo-1,6-glucosidase, 4-alpha-glucanotransferase"	-0.46341
329008	0.48286	4.2183	2.075	0.14973	0.30672	Gm5096	predicted gene 5096	0.48286
17149	0.30393	5.9046	2.0747	0.14976	0.30672	Magoh	"mago homolog, exon junction complex core component"	0.30393
56228	0.34596	5.3379	2.0729	0.14994	0.30692	Ube2j1	ubiquitin-conjugating enzyme E2J 1	0.34596
109299	-0.31909	5.3974	2.0711	0.15012	0.30714	Tmem250-ps	"transmembrane protein 250, pseudogene"	-0.31909
67213	-0.2737	5.9277	2.0686	0.15036	0.30747	Cmtm6	CKLF-like MARVEL transmembrane domain containing 6	-0.2737
14886	-0.32236	5.3797	2.0602	0.15119	0.30902	Gtf2i	general transcription factor II I	-0.32236
18519	-0.25924	6.3211	2.0593	0.15128	0.30905	Kat2b	K(lysine) acetyltransferase 2B	-0.25924
56438	0.28152	5.8866	2.0585	0.15135	0.30905	Rbx1	ring-box 1	0.28152
18749	-0.49757	4.3188	2.0558	0.15163	0.30944	Prkacb	"protein kinase, cAMP dependent, catalytic, beta"	-0.49757
353258	0.48337	4.3519	2.054	0.1518	0.30965	Ltv1	LTV1 ribosome biogenesis factor	0.48337
20874	-0.3766	5.011	2.0522	0.15199	0.30987	Slk	STE20-like kinase	-0.3766
286940	0.31943	5.4108	2.0511	0.15209	0.30993	Flnb	"filamin, beta"	0.31943
83490	-0.29805	6.2354	2.0441	0.15279	0.31116	Pik3ap1	phosphoinositide-3-kinase adaptor protein 1	-0.29805
22632	-0.45779	4.5526	2.0436	0.15285	0.31116	Yy1	YY1 transcription factor	-0.45779
22186	0.17706	9.6185	2.0404	0.15317	0.31142	Uba52	ubiquitin A-52 residue ribosomal protein fusion product 1	0.17706
11538	-0.50205	4.2886	2.0404	0.15317	0.31142	Adnp	activity-dependent neuroprotective protein	-0.50205
13085	-0.16662	8.9316	2.04	0.15321	0.31142	Cyp2a12	"cytochrome P450, family 2, subfamily a, polypeptide 12"	-0.16662
76789	-0.49116	4.3045	2.0337	0.15385	0.31256	Mzt1	mitotic spindle organizing protein 1	-0.49116
71665	-0.27078	6.1529	2.0297	0.15425	0.31301	Fuca1	"fucosidase, alpha-L- 1, tissue"	-0.27078
116748	-0.46261	4.4418	2.0296	0.15426	0.31301	Lsm10	U7 snRNP-specific Sm-like protein LSM10	-0.46261
22352	-0.54453	4.2172	2.0288	0.15434	0.31301	Vim	vimentin	-0.54453
98845	-0.38337	4.9652	2.0277	0.15446	0.31301	Eps8l2	EPS8-like 2	-0.38337
74533	-0.36564	5.0142	2.0276	0.15447	0.31301	Gzf1	GDNF-inducible zinc finger protein 1	-0.36564
216742	-0.42044	4.9481	2.0269	0.15454	0.31301	Fnip1	folliculin interacting protein 1	-0.42044
[truncated: 2,050 more rows]

## Sheet: SupData3 - AB vs YB
EntrezID	logFC	logCPM	LR	PValue	adj.P.Val	Symbols	Name
14373	3.1022	7.0663	110.9	6.2204e-26	2.5186e-22	G0s2	G0/G1 switch gene 2
14262	-2.8288	7.6913	107.49	3.4745e-25	7.0341e-22	Fmo3	flavin containing monooxygenase 3
70377	2.2063	5.7352	105.81	8.1329e-25	1.0977e-21	Derl3	"Der1-like domain family, member 3"
11520	1.3	8.7546	101.22	8.2131e-24	8.3137e-21	Plin2	perilipin 2
14605	-1.9969	6.723	89.22	3.5331e-21	2.8611e-18	Tsc22d3	"TSC22 domain family, member 3"
104910	1.5179	8.115	85.713	2.0807e-20	1.4041e-17	Slc25a47	"solute carrier family 25, member 47"
103988	-2.0836	6.6067	75.97	2.8797e-18	1.6657e-15	Gck	glucokinase
[truncated: 4,042 more rows]

## Sheet: SupData4 - AS vs YS
EntrezID	logFC	logCPM	LR	PValue	adj.P.Val	Symbols	Name
[truncated: 4,049 more rows]

[truncated: 8 more sheets: SupData5 - up ABvsAS and YBvsYS, SupDa6 - down ABvsAS and YBvsYS, SupData7 - up ASvsYS, SupData8 - down ASvsYS, SupData9 - up ABvsYB, SupData10 - down ABvsYB, SupData11 - Metabolomics data, SupData12 - Upstream regulators]
